# Supplementary material for: Extracellular vesicle small RNA cargo discriminates non-cancer donors from pediatric B-lymphoblastic leukemia patients
Source: Front Oncol. 2023 Nov 13;13:1272883. doi: 10.3389/fonc.2023.1272883 (PMC10679349; doi:10.3389/fonc.2023.1272883)
Supplement: Supplementary file 2 [file Table_1.xlsx]

## Sheet: Z scores and Log2FC for Fig 5B
Gene	2021PB09B_E	2021PB08B_E	2021PB13A_p	2021PB10A_E	2021PB14B_p	2021PB12B_E	2021PB15A_p	2021PB07B_E	NCD1	NCD2	NCD3	NCD4	NCD5	NCD6	log2FoldChange
MIR4645	-0.29672	-0.781618	-0.705756	-0.664118	-0.703113	-0.410229	-0.84734	-0.699155	1.54864	0.949106	1.60608	1.59268	0.378112	-0.966568	-5.77669
UQCR11	-0.48823	-0.622725	-0.9469	-0.372778	-0.943894	-0.631908	-1.10219	-0.448386	1.72039	1.12339	1.02013	1.70995	-0.480464	0.463619	-4.47983
LINC01521	-0.567293	-1.11091	-1.02239	-0.972384	-1.01925	-0.693437	-0.410122	-0.21161	1.6675	1.13429	1.56626	0.291516	0.352261	0.995572	-4.19997
CDR2	-0.935417	0.0143021	-1.00343	-0.791717	-0.0737091	-0.509396	0.428791	-0.512683	-0.743978	0.281453	-0.4574	0.107008	2.3452	1.85098	-4.17672
LOC101928936	-0.690333	-1.23749	-1.14457	-0.607128	-0.141696	-0.793208	-0.415954	-1.13628	0.257275	0.947894	1.1023	1.32924	1.10212	1.42783	-3.8567
ASZ1	-0.710662	-1.29139	-0.436486	-0.651736	-0.738482	-0.817332	-0.468676	-0.418788	-0.258702	1.2442	1.76382	0.0568825	1.64211	1.08524	-3.73938
SLC16A14	-0.821749	-0.48862	-0.93006	-1.26872	0.0291047	-0.331083	-0.693983	-1.31914	0.559107	1.65089	0.854292	1.69767	0.711338	0.350961	-3.53154
NFYB	-1.0082	-0.57025	-0.317076	-0.653907	-0.257451	-0.906844	-1.11315	-1.10652	1.00433	0.954155	2.15782	0.476206	0.866689	0.474201	-3.38505
EHD2	-0.108499	-0.331329	-1.10433	0.148018	-0.217079	-1.09601	-1.16542	-1.73124	0.989024	1.49229	0.550551	1.07225	1.10276	0.399018	-3.34194
CAVIN2	-1.05952	-0.242746	-0.856729	0.0928993	-0.351622	-1.18506	-0.424449	-1.60206	1.32364	1.53724	0.403635	1.27064	0.940777	0.153345	-3.0729
THSD1	-0.556907	-0.482768	-0.174679	0.136235	-0.719019	-0.765416	-1.27139	-1.6082	0.871955	1.0527	1.99895	0.858785	0.705831	-0.0460699	-2.9635
SIK3	-0.201661	-0.413865	-0.967146	-0.0278552	-0.0473498	-0.896589	-1.24439	-1.71405	1.14686	1.52701	0.573711	1.16459	1.1076	-0.0068762	-2.94887
FAM234B	-0.660173	-0.68768	-0.034588	-0.638963	-0.368298	-0.924401	-1.08871	-1.24544	0.916393	0.848351	2.349	0.397605	0.760303	0.376595	-2.93853
NPM1	-1.0582	-0.491722	-0.512368	-0.814926	-0.503419	-1.19283	-0.223028	-0.490017	1.90777	1.06015	-0.705424	1.52909	0.867895	0.627027	-2.88536
MBNL3	0.51915	-0.708568	-1.18835	-0.506743	-0.633513	-1.16877	-0.468385	-1.17241	1.03445	0.606552	1.78993	1.5511	-0.0401435	0.385699	-2.83246
ZNF436-AS1	-0.324849	-0.352091	0.0335184	-0.181536	-0.319556	-0.83644	-1.45338	-1.83613	0.831984	1.10317	1.84332	0.775339	0.736531	-0.0198843	-2.77926
CLK1	-0.438124	-0.207621	-0.512188	0.00205587	-0.0190099	-0.882514	-1.22373	-2.1324	1.05495	1.4098	0.727983	0.981971	1.01738	0.221445	-2.67725
RXRB	-0.263981	-0.48633	0.074835	0.25732	-0.525819	-0.748618	-1.64723	-1.88206	0.921809	1.14749	1.27836	0.919015	0.940238	0.014974	-2.60415
MED12L	-1.14301	-0.846779	-0.535877	-0.454439	0.109696	-0.332003	-0.905535	-1.79649	1.40294	1.11158	1.20717	0.692978	0.921165	0.568608	-2.59507
TRN-GTT2-7	-0.683314	-0.658243	-0.137602	0.271754	-0.898455	-1.21917	-1.5388	-0.544169	1.56875	1.3338	0.828691	0.927364	1.07536	-0.325963	-2.59105
PARD3	-0.555938	-0.49702	-0.631145	0.104071	-0.110481	-0.971037	-1.23945	-1.68983	1.04771	1.56856	0.710527	1.19673	1.09186	-0.0245488	-2.58034
CCNL1	-0.231412	-0.487511	0.069471	0.297642	-0.576588	-0.712547	-1.67562	-1.86591	0.881372	1.13186	1.31544	0.913297	0.929136	0.011371	-2.56992
CBR4	-0.223308	-0.472802	-0.0968535	0.249615	-0.61865	-0.374594	-1.8852	-1.61715	0.857126	1.04599	1.75156	0.805652	0.642506	-0.0638904	-2.5075
GCNT3	-0.456319	-0.248946	-1.12381	0.510518	-0.541158	-0.710789	-1.28271	-1.54365	1.26956	1.34447	0.656006	1.0754	1.1664	-0.114974	-2.50121
LOC124904006	-0.390284	-0.600981	-0.142174	0.419744	-0.541672	-0.954324	-1.70156	-1.49587	1.04947	1.15524	1.27247	0.974218	0.973881	-0.0181451	-2.45989
ATP10A	-0.151925	-0.152644	-0.593802	0.332233	-0.585466	-0.872606	-1.49917	-1.7851	1.24991	1.18887	1.01665	0.961862	1.00273	-0.111535	-2.18316
MAGI2	2.18228	-0.0447317	0.930205	-0.431718	0.0544533	1.72962	-0.342067	0.566284	-0.56538	-0.686882	-0.629644	-0.833176	-1.0304	-0.89884	2.12416
MIPOL1	2.38175	-0.479418	0.951218	-0.407478	0.257231	1.24382	0.112247	0.658238	-0.446243	-0.793955	-1.05708	-0.668138	-1.01581	-0.736373	2.16131
RUBCNL	1.26352	0.291136	1.17273	-0.384921	-0.0575937	1.94323	-0.271394	1.08055	-0.781916	-0.481336	-0.685398	-0.7109	-0.934295	-1.44342	2.19359
CNIH3	2.36217	0.307113	0.951676	0.0202271	-0.608517	1.35941	-0.341751	0.497104	-0.236663	-0.761706	-0.797572	-0.845904	-0.822368	-1.08322	2.28059
LOC101928437	2.34059	0.00945923	0.39524	-0.216585	-0.0435646	1.78591	-0.336195	0.581906	-0.42495	-0.880937	-0.733898	-0.531643	-1.02444	-0.920895	2.56012
LIN7A	2.10255	-0.462321	0.597821	-0.426293	-0.174446	1.96411	0.171681	0.69031	-0.624661	-0.645466	-1.01472	-0.820152	-0.663793	-0.694622	2.57404
ZNF782	2.36614	-0.147108	0.846084	-0.475551	-0.241535	1.53278	-0.191385	0.767615	-0.596231	-0.725776	-0.978155	-0.806593	-0.637169	-0.713113	2.60974
SH3TC2-DT	1.80315	-0.252797	1.03664	-0.28903	0.523874	1.95402	-0.188028	0.113171	-0.45715	-1.36566	-0.508268	-0.502046	-1.10264	-0.765233	2.63957
LOC100132077	2.28201	-0.293072	0.921918	-0.62914	-0.153747	1.59543	-0.140502	0.697543	-0.577231	-0.410416	-0.713776	-1.13991	-0.579121	-0.859984	2.65201
FAM182B	2.24048	-0.228351	1.20339	-0.498564	-0.060772	1.56802	-0.276848	0.496874	-0.725883	-0.589909	-0.49347	-0.953983	-0.885905	-0.795079	2.66257
FAM182A	2.26235	-0.140868	1.07796	-0.450734	-0.137444	1.65868	-0.246156	0.410593	-0.780589	-0.610138	-0.415634	-0.99063	-0.921773	-0.71562	2.67799
RNU2-1	1.30113	0.0624013	1.91702	-0.0471227	0.00684438	1.86854	-0.614893	-0.319159	-0.457217	-0.957739	-0.273369	-0.414146	-0.77657	-1.29572	2.77814
LOC124904140	1.11422	-0.0153414	1.924	0.0220738	0.0624122	1.92503	-0.597677	-0.168101	-0.521696	-0.832515	-0.238394	-0.320872	-0.99316	-1.35997	2.78162
LOC124904144	1.17225	-0.0154088	1.8978	0.222357	-0.157454	1.98894	-0.613845	-0.315734	-0.618531	-0.701536	-0.227573	-0.497666	-0.883734	-1.24987	2.7902
LOC124904139	1.0818	0.101347	1.93753	0.0845413	0.0900459	1.9157	-0.506749	-0.170791	-0.659545	-0.969209	-0.300382	-0.415458	-0.918826	-1.26999	2.88189
LOC124904138	1.2355	-0.0262117	1.92637	0.0784564	-0.0875442	1.90823	-0.629559	-0.200491	-0.749762	-0.721449	-0.166655	-0.404361	-0.91084	-1.25168	2.88304
CAMK1D	2.26245	-0.0228564	0.373401	-0.28322	-0.249881	1.93492	-0.0986792	0.59003	-0.680458	-0.588748	-0.881918	-0.90289	-0.867338	-0.584813	2.97698
GSKIP	1.1567	0.629829	1.2179	-0.456076	-0.564721	2.29258	-0.992824	0.479897	-0.331649	-0.599717	-0.23997	-0.968962	-0.81911	-0.803868	2.99134
ARFGAP3	2.17555	-0.212506	0.857123	0.319498	0.686735	1.578	-0.0831223	-0.803065	-0.611138	-1.16272	-0.85707	-0.681395	-0.357772	-0.848116	3.00995
LOC101928166	-0.120944	0.254289	1.38308	-0.203557	1.31154	1.52719	0.443179	0.510495	-0.125594	-0.792043	-0.708612	-1.6562	-0.23786	-1.58496	3.02205
PDE7A	2.27547	-0.107153	0.53892	-0.191745	-0.0762555	1.63089	-0.127251	0.686821	-0.694708	-0.520707	-0.571772	-1.33038	-1.16604	-0.346092	3.06795
NBPF20	1.37031	0.627093	0.861415	0.741154	0.266138	2.04213	-1.02835	-0.643425	-0.62143	-0.0521181	-0.58928	-1.15675	-0.896615	-0.920278	3.18418
HLA-B	1.33158	0.577319	1.29991	0.166162	0.282664	2.08355	-1.09085	-0.208855	-0.699146	-0.785828	-0.711961	-0.394093	-0.782158	-1.0683	3.19579
TUBB	0.270252	0.417269	2.23637	0.759155	1.22732	-0.24315	0.641752	-0.423551	-1.0906	-1.01529	-0.398813	-0.893079	-0.137558	-1.35008	3.25848
CCDC66	2.4078	-0.201726	0.4835	-0.586687	-0.0978078	1.60486	-0.0306754	0.69722	-0.521936	-0.925797	-1.14668	-0.818766	-0.321637	-0.541674	3.62521
LOC105377803	0.905775	-0.365352	2.53893	0.396187	0.109302	0.978205	-0.841197	0.528877	-0.329036	-1.05269	-0.475849	-0.498068	-0.956926	-0.93816	3.64038
NBPF10	1.33776	0.562326	0.797585	0.437306	0.68157	1.90503	-1.71746	0.0311747	-0.633156	-0.556869	-0.287332	-0.840625	-0.70417	-1.01314	3.72752
NBPF14	1.37767	0.599218	0.798905	0.278747	0.457669	2.01944	-1.36935	0.173354	-0.919991	-0.22936	-0.262278	-0.916245	-1.07931	-0.928475	3.74324
LOC101927226	1.14659	0.299077	1.81818	0.582342	-0.472687	1.69625	-0.502757	0.0807399	-0.870594	-0.831388	-0.0138665	-1.23727	-0.551524	-1.14309	3.77109
NBPF19	1.70331	0.537996	0.768197	0.489109	0.364143	1.98764	-1.27727	-0.328668	-0.509937	-0.548367	-0.618696	-0.769827	-0.950342	-0.847285	3.77179
POGK	1.44227	0.858127	1.0381	0.802136	-0.197245	1.65117	-0.173564	-0.0330442	-1.42177	-0.991689	-0.224377	-0.680222	-0.981187	-1.0887	3.80973
LOC124902929	0.261123	0.815889	0.309317	-0.321908	1.35271	2.50196	-0.201536	0.0299165	-0.792802	-0.720229	-1.01675	-0.912803	-0.465247	-0.839645	3.90538
CIRBP	1.86467	-0.0688694	1.05314	0.991703	0.668336	-0.38403	-0.145349	1.00378	-0.683407	-0.211871	-0.162834	-1.25475	-1.08611	-1.58441	4.06875
BUB1	2.04509	-0.327263	-0.221144	0.729268	0.209343	-0.0680192	0.322425	1.93375	-0.77355	-0.092408	-0.935589	-0.727396	-0.918601	-1.17591	4.34858
DUX4	1.39689	-0.930919	1.09972	0.507999	0.0916137	1.94861	-0.73388	0.850198	-0.765559	-0.728964	-0.11834	-0.95599	-0.497339	-1.16405	5.63539
LOC124904086	-0.3503	0.790381	-0.718656	1.24449	1.95854	0.0599199	-0.880213	1.74128	-0.647903	-0.614195	-0.500889	-0.525852	-0.727855	-0.828757	6.07434

## Sheet: Z scores and Log2FC for Fig 5C
Gene	2021PB09B_E	2021PB08B_E	2021PB13A_p	2021PB10A_E	2021PB14B_p	2021PB12B_E	2021PB15A_p	2021PB07B_E	NCD1	NCD2	NCD3	NCD4	NCD5	NCD6	log2FoldChange
ABHD16A	-0.983251	0.548567	-0.412577	-1.29592	0.0686609	-0.751948	-0.561499	-1.25864	1.47137	1.36902	0.926043	0.777873	1.02738	-0.925079	-2.12482
ADRB3	2.11126	-0.719311	0.91103	-1.04835	-1.09446	1.20503	0.703697	0.743594	-0.769922	-0.192399	-0.193355	-1.21235	0.0626761	-0.507143	4.19626
AFF1	2.40678	-0.243893	0.739539	-0.296326	-0.254168	1.71815	-0.398348	0.399757	-0.14641	-0.649038	-0.709545	-0.733025	-0.833792	-0.999686	2.15982
ANKUB1	-0.579765	-0.424886	-0.208359	-1.0152	-1.06433	-0.722316	-0.40103	-0.542406	0.272441	1.67917	1.42889	-0.484175	0.0300147	2.03196	-3.52447
ARFGAP3	2.17555	-0.212506	0.857123	0.319498	0.686735	1.578	-0.0831223	-0.803065	-0.611138	-1.16272	-0.85707	-0.681395	-0.357772	-0.848116	3.00995
ARHGAP27	-0.723713	0.262796	2.36005	1.14135	0.35893	0.965279	-0.375204	0.451304	-0.77455	-1.14876	-0.310996	-1.0443	-0.16433	-0.997858	1.87947
ARPC2	0.756823	-0.608686	1.25962	0.712969	-0.14224	1.06768	0.0860928	1.71713	0.0251991	-0.725387	-0.298332	-1.66332	-0.906097	-1.28146	2.23456
ASZ1	-0.710662	-1.29139	-0.436486	-0.651736	-0.738482	-0.817332	-0.468676	-0.418788	-0.258702	1.2442	1.76382	0.0568825	1.64211	1.08524	-3.73938
ATAD5	-0.617681	-0.331435	0.327423	0.283897	-0.499673	-0.96119	-1.75905	-1.21715	1.0029	0.957461	1.82488	0.848796	0.612839	-0.472008	-2.26932
ATP10A	-0.151925	-0.152644	-0.593802	0.332233	-0.585466	-0.872606	-1.49917	-1.7851	1.24991	1.18887	1.01665	0.961862	1.00273	-0.111535	-2.18316
ATP5MC3	-0.225955	-0.512958	-0.504359	0.478359	-0.488238	-0.183233	-1.74148	-1.87027	1.1217	0.937774	1.04042	0.946833	1.12599	-0.124582	-2.31307
BUB1	2.04509	-0.327263	-0.221144	0.729268	0.209343	-0.0680192	0.322425	1.93375	-0.77355	-0.092408	-0.935589	-0.727396	-0.918601	-1.17591	4.34858
CAD	-0.736253	1.13378	1.32454	-0.00229398	-0.0161572	2.30107	-0.121739	0.148834	0.1569	-1.07199	-0.915079	-0.712661	-1.22321	-0.265745	3.77639
CALCOCO2	2.19847	-0.137523	1.42273	-0.440922	-0.358447	1.2758	-0.0955481	0.50631	-1.09382	-0.999648	-0.0533824	-0.931368	-0.701431	-0.591229	2.85304
CAMK1D	2.26245	-0.0228564	0.373401	-0.28322	-0.249881	1.93492	-0.0986792	0.59003	-0.680458	-0.588748	-0.881918	-0.90289	-0.867338	-0.584813	2.97698
CAVIN2	-1.05952	-0.242746	-0.856729	0.0928993	-0.351622	-1.18506	-0.424449	-1.60206	1.32364	1.53724	0.403635	1.27064	0.940777	0.153345	-3.0729
CBR4	-0.223308	-0.472802	-0.0968535	0.249615	-0.61865	-0.374594	-1.8852	-1.61715	0.857126	1.04599	1.75156	0.805652	0.642506	-0.0638904	-2.5075
CCDC158	0.313772	-0.695248	-1.36956	0.52343	-0.846029	-0.416674	-1.54595	-0.988697	1.37367	0.939299	1.10124	0.947627	1.00677	-0.343651	-2.04512
CCDC66	2.4078	-0.201726	0.4835	-0.586687	-0.0978078	1.60486	-0.0306754	0.69722	-0.521936	-0.925797	-1.14668	-0.818766	-0.321637	-0.541674	3.62521
CCNL1	-0.231412	-0.487511	0.069471	0.297642	-0.576588	-0.712547	-1.67562	-1.86591	0.881372	1.13186	1.31544	0.913297	0.929136	0.011371	-2.56992
CDC34	0.471785	0.89886	0.965614	0.677767	0.0984644	1.80108	-0.2198	0.518844	-0.786261	-0.0455003	-0.19173	-1.58983	-1.77071	-0.828582	1.65642
CDCA7L	2.59357	0.231428	0.699685	0.0477179	-0.110017	-0.476404	-0.0931729	1.38797	-0.561228	-0.697073	-0.526558	-1.23577	-0.908036	-0.35211	2.78978
CDH7	1.73204	0.481561	1.0738	-0.309491	-0.502906	2.04581	-0.466794	0.467053	-0.79207	-0.556537	-1.03101	-0.478276	-0.702888	-0.960286	2.10297
CDR2	-0.935417	0.0143021	-1.00343	-0.791717	-0.0737091	-0.509396	0.428791	-0.512683	-0.743978	0.281453	-0.4574	0.107008	2.3452	1.85098	-4.17672
CHURC1-FNTB	1.57635	0.430472	1.64741	-0.100045	-0.617436	1.35023	-0.766713	0.513384	-1.19212	-0.188802	0.209711	-1.0106	-1.32176	-0.530068	3.34754
CIB2	-0.935301	-0.593073	-0.530689	-1.4306	-0.0305513	-1.06198	-0.358871	-0.156297	2.14665	-0.485271	0.996321	0.335826	1.02751	1.07632	-2.90686
CIRBP	1.86467	-0.0688694	1.05314	0.991703	0.668336	-0.38403	-0.145349	1.00378	-0.683407	-0.211871	-0.162834	-1.25475	-1.08611	-1.58441	4.06875
CLK1	-0.438124	-0.207621	-0.512188	0.00205587	-0.0190099	-0.882514	-1.22373	-2.1324	1.05495	1.4098	0.727983	0.981971	1.01738	0.221445	-2.67725
CLSPN	2.64517	-0.696032	0.913032	-0.0237191	-0.624056	0.410078	1.03173	-0.0277331	-0.671713	-0.335213	-0.264249	-1.37489	-0.657473	-0.324932	2.9213
CNGA4	0.738077	-0.679497	-1.06459	-0.666738	-1.06098	-0.717158	-0.373189	-0.73037	2.5051	0.414878	0.523571	1.00948	0.473191	-0.37178	-4.36605
CNIH3	2.36217	0.307113	0.951676	0.0202271	-0.608517	1.35941	-0.341751	0.497104	-0.236663	-0.761706	-0.797572	-0.845904	-0.822368	-1.08322	2.28059
COG6	-0.913897	-1.0061	0.393325	0.023032	-0.73882	-0.353009	-1.17525	-1.11857	0.852554	1.2182	1.84332	0.702084	1.01847	-0.745333	-1.72856
COQ5	-0.373618	-0.743398	-1.48165	0.547635	-0.783384	0.418244	-1.30318	-1.22355	1.48234	0.940776	0.88361	1.01882	0.915666	-0.298303	-1.94657
CPNE9	-0.24262	-0.390902	-0.812247	0.424105	-0.804248	-0.202963	-0.63745	-0.653777	-0.613179	-0.125835	-0.608692	1.15147	0.7198	2.79654	-3.03795
CYTIP	0.323334	0.0602158	1.30352	-0.553467	0.374036	2.87501	-0.441118	-0.587076	-0.530555	-0.500606	-0.37574	-0.689849	-0.601648	-0.656047	5.78791
DCUN1D2	1.64906	0.0258956	1.44479	-0.139436	-0.33261	1.13679	-0.0930925	0.876455	-0.827383	0.120543	-0.0589225	-0.72744	-1.66927	-1.40538	2.2901
DNAH3	1.58245	-0.0197349	1.18749	-0.732951	-0.0657247	1.33693	0.627023	0.966185	0.150057	-1.33915	-0.704478	-0.90604	-1.29524	-0.786805	1.52552
DNMT1	1.35278	1.23164	1.07471	-0.743269	0.228223	1.35618	0.234743	0.160367	-1.74943	-0.677948	0.131292	-1.07025	-0.51784	-1.01119	1.47769
DOCK8	2.33692	0.196678	0.640861	-0.176757	0.241354	1.58471	-0.19256	-0.245482	-0.138011	-0.54463	-1.11701	-0.415797	-1.47244	-0.697833	2.06671
DUX4	1.39689	-0.930919	1.09972	0.507999	0.0916137	1.94861	-0.73388	0.850198	-0.765559	-0.728964	-0.11834	-0.95599	-0.497339	-1.16405	5.63539
EGFLAM	1.6395	-0.694743	0.7383	0.161554	-0.310249	2.31839	-0.166019	0.38742	0.00510173	-0.948523	-0.95111	-1.10683	-0.489093	-0.583698	1.92225
EHD2	-0.108499	-0.331329	-1.10433	0.148018	-0.217079	-1.09601	-1.16542	-1.73124	0.989024	1.49229	0.550551	1.07225	1.10276	0.399018	-3.34194
EIF2B2	2.22014	1.23743	-0.910482	0.674067	0.325742	0.706584	0.651213	-0.902433	-0.830291	-0.297632	-0.0746401	-1.02902	-0.920742	-0.849937	4.63712
EMILIN2	1.18096	1.65732	-0.169435	0.702407	0.195782	0.398457	1.3998	-0.272924	-1.95201	-0.458913	-0.554994	-0.287473	-0.880496	-0.958468	1.86515
FAM234B	-0.660173	-0.68768	-0.034588	-0.638963	-0.368298	-0.924401	-1.08871	-1.24544	0.916393	0.848351	2.349	0.397605	0.760303	0.376595	-2.93853
FOXM1	-0.713951	0.201405	-0.224199	0.260087	-0.372587	-0.513308	-1.42576	-2.07854	1.64533	1.11766	0.852643	0.626556	0.703104	-0.0784402	-2.24798
GCNT3	-0.456319	-0.248946	-1.12381	0.510518	-0.541158	-0.710789	-1.28271	-1.54365	1.26956	1.34447	0.656006	1.0754	1.1664	-0.114974	-2.50121
GSKIP	1.1567	0.629829	1.2179	-0.456076	-0.564721	2.29258	-0.992824	0.479897	-0.331649	-0.599717	-0.23997	-0.968962	-0.81911	-0.803868	2.99134
H4C2	1.44155	-1.59515	0.965832	0.267225	1.31609	1.52619	-0.267566	-0.208798	-0.700637	0.107057	-0.555533	-0.352656	-0.540229	-1.40338	3.01225
H4C3	-0.274757	1.09192	2.21914	0.38874	0.657815	-0.898038	0.542055	0.703737	-0.822476	-1.1366	-0.538582	0.148458	-0.739286	-1.34212	3.67519
H4C5	0.860727	-1.24484	2.02741	0.261286	1.33386	-0.095653	-0.184908	0.83757	-0.307029	-0.608683	-0.0233298	-1.00144	-0.287884	-1.56709	2.63734
HDAC9	-0.369602	-0.0480356	-0.832513	0.148603	-0.21223	-0.939905	-1.28231	-1.60352	1.37444	1.4077	0.558986	1.21603	1.05616	-0.473805	-1.93295
HEATR4	1.56149	2.10131	0.957472	0.00839941	-0.158574	-0.343002	-0.496151	0.696212	-1.03963	-1.18689	0.0497009	-0.336472	-0.67732	-1.13655	2.34097
HIRA	-0.380285	-1.01423	-0.551129	-0.613858	-0.745285	-0.538694	-0.177593	0.750716	1.07319	-0.706389	2.6703	-0.661572	0.654956	0.239867	-2.69993
HLA-B	1.33158	0.577319	1.29991	0.166162	0.282664	2.08355	-1.09085	-0.208855	-0.699146	-0.785828	-0.711961	-0.394093	-0.782158	-1.0683	3.19579
HLA-C	1.06067	0.193536	0.935018	-0.178422	0.197749	2.53581	-0.976157	-0.835441	0.0346937	-0.311775	-0.683723	-1.38396	-0.0137973	-0.574212	3.31506
IGF2R	2.33195	0.161015	0.320343	0.0792552	-0.352734	1.68689	-0.361874	0.638358	-0.672385	-0.331061	-0.786944	-0.488249	-1.22411	-1.00045	1.86881
IGH	-0.314093	-0.559409	-0.317432	-0.798495	-0.155863	-1.68675	-0.774009	-0.751198	0.890229	0.665661	2.40949	0.478983	0.711282	0.201603	-1.54258
IL17D	-1.45728	-0.92032	-1.10432	-0.820268	0.201659	-0.512144	0.188017	-0.655023	0.001646	0.367058	2.28906	0.709496	0.969211	0.743211	-1.98298
INHBA	-0.682643	-0.699294	1.03069	0.41525	-0.148723	2.49164	0.637705	0.809478	-0.645161	-0.0623146	-0.86208	-0.979974	-1.17351	-0.13106	3.6773
KCNH5	1.34192	-0.129725	0.792526	0.000318191	0.0947036	2.3873	-0.608512	0.497185	-0.258846	-0.917865	-1.40279	-0.285492	-1.00908	-0.501647	1.6962
KIR3DL2	2.2021	0.0495593	0.862436	0.0789899	-0.519238	1.29577	-0.685244	0.966583	-0.395384	-0.627372	-1.25202	-1.30502	-0.334839	-0.336321	2.21694
KLHL4	2.31704	-0.194138	0.821319	-0.184453	-0.106549	1.80137	-0.497187	0.275539	-0.38763	-0.702224	-0.417444	-0.921084	-0.826646	-0.977907	2.2306
KSR2	2.55617	-0.075374	0.595848	-0.476757	-0.284668	1.6948	-0.135452	-0.227893	-0.18033	-0.590828	-0.852775	-0.415852	-1.17861	-0.428279	2.32584
LCK	1.96194	0.444484	0.814239	-0.50353	0.068304	1.75253	-0.341232	0.372991	-1.06246	-1.16782	0.0735787	-0.418313	-0.851248	-1.14345	2.48781
LIN7A	2.10255	-0.462321	0.597821	-0.426293	-0.174446	1.96411	0.171681	0.69031	-0.624661	-0.645466	-1.01472	-0.820152	-0.663793	-0.694622	2.57404
LRRN2	-1.00338	-0.155114	-0.424654	0.719152	-0.366379	-1.52748	-1.04917	-1.31897	0.919128	1.07126	1.31088	1.21137	0.853245	-0.239899	-2.15809
LY6G6F-LY6G6D	-0.609835	-1.13728	-0.629446	-0.990051	-0.123523	-0.704994	-1.21836	0.0620499	-0.18471	1.57024	1.70903	0.00572678	1.08471	1.16645	-3.89934
MAGI2	2.18228	-0.0447317	0.930205	-0.431718	0.0544533	1.72962	-0.342067	0.566284	-0.56538	-0.686882	-0.629644	-0.833176	-1.0304	-0.89884	2.12416
MAPT	1.52077	-0.105409	2.37305	1.00107	0.12959	-0.403127	-0.879485	0.0650201	-0.418149	-0.639743	-0.37335	-0.124122	-0.925078	-1.22104	2.82152
MBNL3	0.51915	-0.708568	-1.18835	-0.506743	-0.633513	-1.16877	-0.468385	-1.17241	1.03445	0.606552	1.78993	1.5511	-0.0401435	0.385699	-2.83246
MCM7	-0.14444	-1.19506	0.777546	0.554809	0.0715567	2.13741	-0.485926	1.7311	-1.00262	-0.339836	0.102855	-0.948068	-0.56238	-0.696947	4.04565
MCU	-1.50075	-0.219659	-1.00806	-0.268265	0.494337	-1.11202	-0.174182	-1.39646	0.415015	0.82208	1.93983	0.359191	0.983242	0.665699	-1.90056
MED12L	-1.14301	-0.846779	-0.535877	-0.454439	0.109696	-0.332003	-0.905535	-1.79649	1.40294	1.11158	1.20717	0.692978	0.921165	0.568608	-2.59507
MIDN	-1.33572	0.0310581	-1.61136	-0.512015	-0.652058	-0.929082	1.54607	-0.637848	0.639003	0.211062	0.741876	1.67311	0.174233	0.661675	-2.14017
MIPOL1	2.38175	-0.479418	0.951218	-0.407478	0.257231	1.24382	0.112247	0.658238	-0.446243	-0.793955	-1.05708	-0.668138	-1.01581	-0.736373	2.16131
MSH3	2.09779	-0.352725	1.90485	-0.293421	-0.450153	1.00416	-0.379939	0.367923	-0.956937	-0.541442	0.0769767	-0.904872	-0.79174	-0.780472	2.13863
NBPF1	1.18575	0.184644	1.63116	0.0310454	1.16368	1.39304	-0.997145	0.00428789	-0.20323	-0.556514	-1.41562	-0.385633	-1.14807	-0.887394	2.0723
NBPF10	1.33776	0.562326	0.797585	0.437306	0.68157	1.90503	-1.71746	0.0311747	-0.633156	-0.556869	-0.287332	-0.840625	-0.70417	-1.01314	3.72752
NBPF14	1.37767	0.599218	0.798905	0.278747	0.457669	2.01944	-1.36935	0.173354	-0.919991	-0.22936	-0.262278	-0.916245	-1.07931	-0.928475	3.74324
NBPF19	1.70331	0.537996	0.768197	0.489109	0.364143	1.98764	-1.27727	-0.328668	-0.509937	-0.548367	-0.618696	-0.769827	-0.950342	-0.847285	3.77179
NBPF20	1.37031	0.627093	0.861415	0.741154	0.266138	2.04213	-1.02835	-0.643425	-0.62143	-0.0521181	-0.58928	-1.15675	-0.896615	-0.920278	3.18418
NBPF26	1.55085	0.265959	1.06157	0.144634	0.542133	1.8837	-0.609882	-0.43915	-0.524249	-1.56074	0.24479	-0.900663	-0.754228	-0.904722	2.7223
NEPRO	1.62255	2.41472	-0.884749	0.0655203	0.25871	-0.567143	0.370256	0.713303	-0.802926	-0.763641	-0.630139	-0.677071	-0.509323	-0.610064	5.10371
NFYB	-1.0082	-0.57025	-0.317076	-0.653907	-0.257451	-0.906844	-1.11315	-1.10652	1.00433	0.954155	2.15782	0.476206	0.866689	0.474201	-3.38505
NME5	-0.403052	0.199407	1.82069	-0.318621	-0.829527	0.517661	0.662687	2.21749	-0.755848	-0.718685	0.00927919	-0.946739	-0.842469	-0.612274	4.89201
NPM1	-1.0582	-0.491722	-0.512368	-0.814926	-0.503419	-1.19283	-0.223028	-0.490017	1.90777	1.06015	-0.705424	1.52909	0.867895	0.627027	-2.88536
NUF2	2.48261	-0.215562	0.504692	-0.695835	0.826205	0.162309	-0.546253	1.40633	-0.644206	-0.575602	-0.334176	-0.991912	-0.319145	-1.05945	3.85345
NVL	0.171341	-1.25186	-0.451514	0.512103	-0.789449	-0.757002	-0.897348	-1.65244	1.36265	1.01723	1.16621	0.9957	0.918584	-0.344211	-1.88583
OR2M2	-0.331535	-0.855953	-0.776645	-0.216329	-0.773862	0.244339	-0.923658	-0.769692	1.84664	1.29969	-0.549848	0.153588	-0.316059	1.96932	-4.7744
PACSIN1	-0.0210479	-0.145186	-1.57318	0.590743	-0.034738	-1.11823	-0.903026	-1.66523	1.36382	1.2	0.313702	0.957594	0.998902	0.0358765	-2.61899
PARD3	-0.555938	-0.49702	-0.631145	0.104071	-0.110481	-0.971037	-1.23945	-1.68983	1.04771	1.56856	0.710527	1.19673	1.09186	-0.0245488	-2.58034
PDE7A	2.27547	-0.107153	0.53892	-0.191745	-0.0762555	1.63089	-0.127251	0.686821	-0.694708	-0.520707	-0.571772	-1.33038	-1.16604	-0.346092	3.06795
PGM1	2.5072	0.972555	-0.826446	0.18216	-0.372099	1.33289	-0.140231	0.0600333	-1.28664	-0.443665	-0.924291	-0.469644	-0.37098	-0.220838	2.71517
PIK3CD	1.36138	0.367663	2.0779	-0.61416	-0.730554	1.57947	-0.164533	0.289713	-0.754385	-0.806897	-0.447316	-0.391552	-0.736899	-1.02983	2.45663
PLCE1	-0.097502	-0.507173	-1.02861	0.333786	-0.830393	-0.103549	-1.57807	-1.45945	1.48215	0.985474	1.14761	0.962066	0.890962	-0.197299	-1.85049
PLPP1	-1.61992	-0.177139	0.0291215	0.627978	-0.743677	-1.50481	-0.826404	-0.899264	1.23582	1.16164	1.18368	0.940385	0.685199	-0.0926177	-1.76544
PLPPR5	-0.272235	0.316347	-0.943699	0.34915	-0.307662	-0.863776	-1.8916	-0.835816	0.712633	0.727637	2.0777	0.603606	0.843436	-0.515724	-2.06282
POGK	1.44227	0.858127	1.0381	0.802136	-0.197245	1.65117	-0.173564	-0.0330442	-1.42177	-0.991689	-0.224377	-0.680222	-0.981187	-1.0887	3.80973
PRDM6	2.30218	-0.637733	1.03513	-0.283321	-0.676441	1.26133	-0.184753	0.695104	-0.50223	-0.337218	-1.57316	-0.123375	-0.138574	-0.836944	2.4687
PRKAR2A	0.947667	-0.60172	-0.500006	-0.70101	2.67391	0.764109	-0.27565	0.938437	-0.399034	-0.0667105	-1.08619	-0.592451	-0.490751	-0.610596	2.76286
PRKD2	-1.08016	0.0941219	-1.40026	-0.479185	0.550485	-0.175582	-0.484783	-1.77975	0.942808	0.954568	1.64811	0.763925	0.813771	-0.368068	-2.1925
PROS1	-0.00843571	-0.526459	-1.23029	0.694449	-0.534656	-0.792789	-1.16481	-1.65031	1.48149	0.856968	0.813683	1.03672	1.03252	-0.00809314	-2.33812
PYY	2.14714	0.41285	0.192714	-0.259316	-0.71987	1.29718	0.533503	0.608005	-0.972623	-1.11394	-0.111052	-1.73807	-0.111408	-0.165116	2.62962
QRICH1	2.31336	-0.469895	0.5821	-0.209378	-0.465773	1.56407	0.169905	0.577701	-0.527202	-0.215116	-1.01787	-0.0697345	-0.83099	-1.40119	2.20549
RAB7B	2.18003	0.147307	-1.42515	0.117408	0.910968	-0.612439	0.519564	1.48272	-0.779719	0.0403043	-0.426967	-0.48389	-0.626649	-1.04348	2.99957
RFX1	2.41426	0.0193112	0.654332	-0.223856	0.222177	1.50544	-0.489416	0.552467	-0.486914	-0.616287	-0.868691	-0.692211	-1.00797	-0.98264	2.13755
RHNO1	0.688969	-0.534648	-0.280989	1.14852	2.0533	0.915533	-0.225101	0.781687	-0.223151	-0.889141	-0.248815	-1.66907	-1.13713	-0.379962	2.93408
RIOK3	-0.381486	-0.444702	-1.18544	0.748501	-0.738116	-0.192254	-1.46842	-1.5031	1.42306	0.960566	0.995533	0.937735	0.93198	-0.0838652	-2.24423
RNF217	0.881231	0.920866	0.0393896	-0.71132	0.411638	2.70276	0.10024	-0.0555045	-0.557711	-0.855285	-1.02472	-0.886842	-0.348228	-0.616506	2.31101
RPL35	-0.600349	-0.249058	2.264	0.91358	1.12362	-0.694785	-0.431969	1.20314	-0.953069	-0.469033	0.32725	-0.85022	-0.676579	-0.906526	3.73297
RTN4RL1	2.64782	-0.30102	0.613771	-0.12668	-0.231127	1.40537	0.0376234	0.314907	-0.336688	-0.868206	-0.86467	-0.707909	-0.852497	-0.730696	2.46851
RUBCNL	1.26352	0.291136	1.17273	-0.384921	-0.0575937	1.94323	-0.271394	1.08055	-0.781916	-0.481336	-0.685398	-0.7109	-0.934295	-1.44342	2.19359
RUVBL1	1.1462	0.439302	1.37199	-0.418717	-0.260194	2.40055	-0.98725	-0.243234	-0.253678	-0.549848	-0.152284	-0.756093	-0.642869	-1.09388	2.27223
RXRB	-0.263981	-0.48633	0.074835	0.25732	-0.525819	-0.748618	-1.64723	-1.88206	0.921809	1.14749	1.27836	0.919015	0.940238	0.014974	-2.60415
SELENBP1	0.216178	0.0618948	-0.664866	-0.621761	-0.662101	-0.389149	-0.820333	-0.301521	-0.597107	0.9691	2.71119	-0.769305	-0.325234	1.19301	-4.86264
SH3BP1	-0.626449	-0.885103	1.33692	-0.125588	0.977329	2.37319	0.725578	-0.734317	-0.976389	-0.324522	-0.789008	0.11588	-0.761457	-0.306071	3.97491
SIK3	-0.201661	-0.413865	-0.967146	-0.0278552	-0.0473498	-0.896589	-1.24439	-1.71405	1.14686	1.52701	0.573711	1.16459	1.1076	-0.0068762	-2.94887
SLC15A1	2.33457	0.737112	-0.432005	-0.231456	-0.312196	1.2631	-0.424002	1.15999	-0.115266	-0.551036	-1.0081	-0.496973	-0.719564	-1.20418	2.01029
SLC16A14	-0.821749	-0.48862	-0.93006	-1.26872	0.0291047	-0.331083	-0.693983	-1.31914	0.559107	1.65089	0.854292	1.69767	0.711338	0.350961	-3.53154
SLC33A1	2.26653	-0.770842	-0.636388	0.898168	0.176592	1.85816	-0.567608	-0.624881	-0.872545	-0.832279	-0.275431	-0.464014	0.149295	-0.304755	4.1377
SMOX	-0.59992	-0.426786	-1.05063	-0.992828	-1.04694	2.58992	-0.596383	-0.414295	0.332145	0.692626	0.0434172	1.11003	0.452351	-0.0927032	-3.28466
SNTG2	2.15254	-0.0484791	0.659454	-0.15316	-0.220434	1.96228	-0.688294	0.506262	-0.30814	-0.668077	-0.687127	-0.99935	-1.00704	-0.50044	2.13282
SPDYE14	1.21577	-0.145073	0.471602	-0.283268	-0.240279	2.11971	-0.264278	1.60674	-0.804559	-0.483434	-1.22019	-0.455399	-0.393003	-1.12433	2.21139
STAG1	-0.368439	-0.442089	-0.632524	0.405115	-1.04159	-0.20201	-1.51737	-1.46642	1.34589	1.0991	1.17789	1.03528	0.960501	-0.35333	-1.87765
THRB	1.30978	-0.3407	0.418368	0.18611	-0.0684804	2.67845	-0.54493	0.494574	-0.732618	-0.63187	-0.691592	-0.943298	-0.948693	-0.185106	2.00581
THSD1	-0.556907	-0.482768	-0.174679	0.136235	-0.719019	-0.765416	-1.27139	-1.6082	0.871955	1.0527	1.99895	0.858785	0.705831	-0.0460699	-2.9635
TICAM1	-1.06225	-1.03351	-0.794393	-0.657393	-1.1376	-0.393225	-0.684662	-0.0546282	1.40415	1.56464	0.836377	0.136751	1.61705	0.258695	-2.72921
TIMMDC1	1.77003	0.0936999	0.523996	0.771526	0.0470531	1.78331	-0.491508	0.355995	-1.33206	-1.19953	-0.157259	-1.28545	-0.15681	-0.72298	2.10745
TMBIM6	-0.119768	0.183182	2.49329	0.857517	0.0333437	0.773556	-1.08773	0.745636	0.311238	-1.01945	-0.862714	-0.777174	-0.817323	-0.713595	3.79245
TMEM138	1.59956	-1.34112	0.613988	0.452224	-0.687284	2.07428	0.296299	0.624588	-0.682007	-0.872975	-0.97671	-0.553673	0.0188162	-0.565988	2.31998
TMEM26	2.35782	-0.792663	0.158762	0.215028	-1.28922	1.43668	0.375844	0.505545	-0.771864	-0.325666	-0.424401	-0.00280197	-1.31093	-0.132125	3.13779
TMEM70	0.0210616	-1.02226	0.118312	-0.126991	-0.840127	-0.926156	-1.5042	-1.30748	1.27057	0.920762	1.51067	0.800502	0.0873197	0.998014	-3.02236
TMX1	-0.270005	-0.407753	-0.704974	0.600241	-0.778656	-0.987176	-0.922917	-1.49308	1.3869	1.41451	0.882142	1.0689	0.934832	-0.722969	-2.00818
TNFRSF1B	-0.631224	0.958655	2.13333	-0.0441158	0.658106	1.44181	-0.629198	0.307032	-0.377362	-1.10371	0.0720823	-0.920902	-1.2284	-0.636104	2.10958
TTBK1	-0.27823	-0.567705	0.779443	0.409906	1.39214	1.99951	0.119829	0.751846	-1.09285	-1.83704	-0.427105	-0.57273	-0.325078	-0.35194	2.29096
TUBB	0.270252	0.417269	2.23637	0.759155	1.22732	-0.24315	0.641752	-0.423551	-1.0906	-1.01529	-0.398813	-0.893079	-0.137558	-1.35008	3.25848
UBASH3B	-0.730043	-0.075176	1.80037	-0.0720198	-0.422787	1.71426	0.552096	1.4167	-0.964996	0.0895108	-0.613543	-1.07658	-0.775493	-0.842306	1.86698
UNC79	-1.01364	-1.14497	-1.70627	0.418045	-0.666852	-0.403761	-0.122259	-0.746269	1.60689	1.03411	1.04502	0.851204	0.957106	-0.108364	-1.6202
UQCR11	-0.48823	-0.622725	-0.9469	-0.372778	-0.943894	-0.631908	-1.10219	-0.448386	1.72039	1.12339	1.02013	1.70995	-0.480464	0.463619	-4.47983
URB1	1.17714	1.48344	1.43853	-0.378379	-0.093565	-0.471887	-0.171171	1.42658	-0.55017	-0.212991	-0.690803	-1.85345	-0.686217	-0.417051	2.02085
WDR31	-0.0969643	1.22521	-0.729686	-0.652576	1.35206	2.29667	0.284641	0.148979	-0.977755	-0.0945607	-0.788661	-1.20008	-0.340357	-0.426908	4.26473
WDR33	-0.145604	-0.484665	-0.151877	0.52712	-0.637497	-0.630311	-1.70353	-1.8257	0.869547	1.06297	1.38496	0.882531	0.904632	-0.0525713	-2.44841
XG	-0.59753	2.15747	0.571555	-0.459912	0.273185	1.86379	-0.339657	0.339084	-1.32121	-0.20404	-0.733774	-0.647509	0.0592527	-0.960707	2.78611
XXYLT1	-1.34282	0.0150673	-0.814372	-0.192924	0.566459	-0.88096	-0.814224	-1.54547	1.01621	0.868099	1.8677	0.811443	0.620008	-0.174226	-1.53243
ZC3H14	2.5928	0.398997	1.00109	-0.133006	-0.879954	-0.869177	0.987555	0.453582	-0.745041	-0.376689	-0.950753	-0.531085	-0.639829	-0.308491	3.5918
ZNF124	-0.640195	2.2855	1.11153	1.61605	-0.474876	0.369931	-0.0776578	-0.465896	-1.00552	-0.258703	-0.810503	-0.922889	-0.159257	-0.567515	4.03483
ZNF674	0.308255	-0.167419	-0.876302	-0.864458	-1.57924	-0.577832	-0.429622	-0.774851	0.327529	0.581469	2.29849	1.2162	0.71425	-0.176473	-2.25202
ZNF782	2.36614	-0.147108	0.846084	-0.475551	-0.241535	1.53278	-0.191385	0.767615	-0.596231	-0.725776	-0.978155	-0.806593	-0.637169	-0.713113	2.60974

## Sheet: Z scores and Log2FC for Fig 5D
Gene	2021PB09B_E	2021PB08B_E	2021PB13A_p	2021PB10A_E	2021PB14B_p	2021PB12B_E	2021PB15A_p	2021PB07B_E	NCD1	NCD2	NCD3	NCD4	NCD5	NCD6	log2FoldChange
FAM182A	2.26235	-0.140868	1.07796	-0.450734	-0.137444	1.65868	-0.246156	0.410593	-0.780589	-0.610138	-0.415634	-0.99063	-0.921773	-0.71562	2.67799
FAM182B	2.24048	-0.228351	1.20339	-0.498564	-0.060772	1.56802	-0.276848	0.496874	-0.725883	-0.589909	-0.49347	-0.953983	-0.885905	-0.795079	2.66257
LINC00499	-0.526301	-0.411052	-0.747955	0.523489	-0.521841	-1.44171	-0.514361	-1.88599	0.933709	0.985089	0.881438	1.12802	1.23503	0.362429	-2.06116
LINC00886	-0.905288	0.0635533	-0.614881	0.32617	-1.00597	-1.64851	-0.492782	-1.29422	0.697076	0.303837	1.1709	0.948039	0.917629	1.53444	-1.58216
LINC01446	0.945179	0.230744	1.71849	-0.657114	0.133558	2.04716	-0.478769	0.400938	-0.289965	-0.433765	-1.35484	-1.16112	-0.486302	-0.61419	2.39346
LINC01521	-0.567293	-1.11091	-1.02239	-0.972384	-1.01925	-0.693437	-0.410122	-0.21161	1.6675	1.13429	1.56626	0.291516	0.352261	0.995572	-4.19997
LINC01709	2.13706	1.47168	0.0817092	0.374813	-0.893115	1.06491	-0.153832	0.340514	-0.664172	-0.894953	-0.636616	-0.160632	-1.37902	-0.688352	1.88202
LINC02098	-0.551878	-0.464814	-0.98896	-0.936595	-0.985641	-0.656755	0.386527	-0.98067	2.21979	0.391274	1.27546	0.942921	-0.30111	0.65046	-3.83588
LINC02237	1.48549	0.788345	0.979357	0.0512095	-0.71452	1.46326	0.320432	0.713714	-1.561	-1.50635	-0.331028	-0.861829	-0.261616	-0.565468	2.69365
LINC02325	2.03997	0.86771	0.596448	-0.464423	-0.111427	1.68177	0.544109	-0.556192	-0.214515	-0.547857	-0.816904	-0.983817	-1.10752	-0.927355	1.56381
LINC02755	-0.706225	-0.58333	-0.377532	-0.850246	-0.922332	2.77416	-0.366184	-0.768921	1.06619	0.116013	-0.296621	0.821628	-0.183414	0.276815	-1.54939
LOC100132077	2.28201	-0.293072	0.921918	-0.62914	-0.153747	1.59543	-0.140502	0.697543	-0.577231	-0.410416	-0.713776	-1.13991	-0.579121	-0.859984	2.65201
LOC101928166	-0.120944	0.254289	1.38308	-0.203557	1.31154	1.52719	0.443179	0.510495	-0.125594	-0.792043	-0.708612	-1.6562	-0.23786	-1.58496	3.02205
LOC101928272	-0.878972	-0.758303	-0.212004	-0.939419	-0.745549	-1.00183	0.413468	-0.06262	0.250669	0.239381	0.0813533	2.75839	-0.239052	1.09449	-3.18781
LOC101928437	2.34059	0.00945923	0.39524	-0.216585	-0.0435646	1.78591	-0.336195	0.581906	-0.42495	-0.880937	-0.733898	-0.531643	-1.02444	-0.920895	2.56012
LOC101928936	-0.690333	-1.23749	-1.14457	-0.607128	-0.141696	-0.793208	-0.415954	-1.13628	0.257275	0.947894	1.1023	1.32924	1.10212	1.42783	-3.8567
LOC101929532	-0.989354	-0.30339	-1.52489	-0.62491	-0.0398958	-0.597251	-1.73369	0.12103	0.994778	0.923284	0.450747	1.0712	0.896546	1.3558	-2.91288
LOC105377063	-0.125902	-1.38407	-0.878346	0.045328	-1.2682	-0.879381	-0.0239699	-0.205315	0.119436	0.350588	0.192328	2.292	0.217683	1.54782	-3.35952
LOC105377448	-0.0242697	-0.616728	-1.26497	0.376388	-0.619736	-0.639915	-0.83491	-1.58629	1.64105	1.23779	0.677077	0.972097	1.05145	-0.36903	-1.74243
LOC124909441	-0.879165	-1.1149	-1.40812	-1.34783	0.0598703	0.235305	-0.491438	-0.918164	0.963132	0.99504	1.05285	0.749556	1.3983	0.705569	-2.91367
LOC643327	0.400086	2.22969	-0.774638	-0.211731	1.04717	1.71199	0.0188894	-0.767245	-0.701057	-0.0984694	-0.539459	-0.883501	-0.784063	-0.64767	4.71259
PRR29-AS1	1.33497	-0.158892	2.33965	0.827653	0.182603	-0.306772	-1.31165	0.445636	-0.930083	-0.235769	-0.236922	-0.137301	-0.489503	-1.32361	3.8519
SH3TC2-DT	1.80315	-0.252797	1.03664	-0.28903	0.523874	1.95402	-0.188028	0.113171	-0.45715	-1.36566	-0.508268	-0.502046	-1.10264	-0.765233	2.63957
ZNF436-AS1	-0.324849	-0.352091	0.0335184	-0.181536	-0.319556	-0.83644	-1.45338	-1.83613	0.831984	1.10317	1.84332	0.775339	0.736531	-0.0198843	-2.77926
