# Supplementary material for: Extracellular vesicle small RNA cargo discriminates non-cancer donors from pediatric B-lymphoblastic leukemia patients
Source: Front Oncol. 2023 Nov 13;13:1272883. doi: 10.3389/fonc.2023.1272883 (PMC10679349; doi:10.3389/fonc.2023.1272883)
Supplement: Supplementary file 3 [file Table_2.xlsx]

## Sheet: top 200 RNA exclusive BALL
Gene.ID
LOC105372480
PLD3
SDF4
C3
PGAP6
ODAD4
LINC02040
LOC124905415
ZFAND4
LOC105377273
MMP17
NIBAN3
LINC02568
PRDM5
ANTXR1
C3orf22
LINC02137
MKX
MIR23AHG
LOC105376413
MIPEP
CSK
TPT1
FBN3
WASF3
ADGRE5
ENOPH1
CHD4
TMBIM6
CASTOR2
HCK
IRX2
LINC01814
ZBTB49
TTLL7
LOC105372859
EPSTI1
CLIC2
PDYN-AS1
NUDT4
NSUN3
SPAG9
TNIP3
LOC105371611
UBA2
LINC00923
CPZ
BUB1
CRTC2
RER1
ARHGDIB
POGK
VASP
TJP3
BTG2
MORF4L1
GALNTL5
GABPB1
LOC105376270
H1-5
LINC01299
LOC105374827
LOC105378660
MGST1
PNISR
NUDT3
RPS6
LRRK2
AP3S1
LOC100507006
MSH6
A1BG
ESPL1
GPCPD1
PELI3
ZSCAN18
WDR31
E2F1
ZNF599
FAM227A
LOC105371953
LOC105379129
LYPLAL1-DT
LINC02073
LOC107986895
RPN2
DNAJC13
GOSR1
TGFB2
TSEN15
FASN
RDX
PPP4R1
IPPK
LINC00649
LOC101927995
PDHX
S100Z
USP22
CCNYL1
PXT1
LINC01992
PMS1
GAA
H3C2
LINC01509
TRPV5
PHYKPL
TYK2
RPL8
NBPF26
TBC1D13
LYPLA1
TMEM71
ACYP1
RALBP1
CARD8
ZDHHC1
AMBP
EFHB
LOC102724250
SMARCA5
AXIN2
ELAVL3
CCDC66
LOC107986891
SAFB
FILIP1
LETR1
LOC124904272
RHNO1
ELF5
ADGRG4
LOC105376634
PAICS
KIF19
PDE6A
LOC105378798
MAPK9
MPLKIP
OGT
LOC124904197
SERPINE1
LOC105369658
CWC22
OSMR
ABCA5
DUSP11
MRM1
CDC42EP4
SLC26A3
CDKN1C
PLA2G4C
TNFRSF14
LINC00850
LRP4
RBM15-AS1
ASMT
CIZ1
HDC
ZNF320
ASPM
LINC02259
LOC105376381
MELK
NFRKB
TNFAIP3
COG2
ELK4
PLA2G4D
LINC00882
SLC16A9
XPO1
ZNF672
ACSM2B
GPR84-AS1
HISLA
TRF-GAA5-1
LOC112267937
STT3A
MACO1
MTMR4
SLC26A7
LINC02237
GOLGA5
EZH1
LOC105375785
LOC124902929
LOC285766
PIK3C2A
ZNF487
AMFR
BOC
CISH
LOC105378071
ZNF33A
ARSH
EGR1
LINC02860
MRPS31

## Sheet: top 200 RNA exclusive NCD
Gene.ID
SCP2D1-AS1
C2orf76
SYNJ1
CDR2
PKP3
CLPTM1L
ERAS
MIR337
C16orf46
ARVCF
LIPG
LAMB2
PRKCZ
MIR376C
TLE6
SOX15
AFDN
CARD19
TDRD1
BTG1-DT
AVPR1B
NAA10
LOC102723657
LOC112268150
CAMK2B
SYNGR3
STUM
TUBB1
CASC3
SEMA4A
SIRT6
PPP1R1A
GPR137B
LINC00385
MIR130A
LOC124901368
RAPGEF5
PHF21B
HAS3
ENPP7
ARAP2
HOXB7
TNFRSF10A
EAF1
FTSJ3
LOC105375856
DPY19L1
LOC124901073
ATP1B1
MIR656
MOAP1
TINAG
COG7
CEP55
MIR10527
LINC01362
RAD17
LOC105371153
GABRR2
MPP4
MIR154
CILK1
PARP11-AS1
GRM3
MIR375
LOC101928338
DHH
STEAP2-AS1
ATP6V0D1-DT
RENBP
LOC124903582
N4BP2
CHRDL2
IGSF3
SCN5A
C1orf167
PPP1R3E
GSX2
LINC01389
BTC
LINC00475
SEMA3C
B2M
KCTD12
LINC01869
SEMA4B
LOC124902285
GIGYF1
SIK2
SATB1
LOC105371085
ACO2
SMKR1
DGKQ
LOC124900866
TEDC2-AS1
CSNK1G2
USP33
TEX30
LINC02801
EEF1D
CNDP1
LOC105377858
LOC105376724
ANKRD12
OTUD5
SNX12
PARP6
WDR1
CTDP1
ZNF202
SKI
NEXMIF
ZNF384
NRGN
SETD4
POLDIP2
PARP4
CASC17
ADAMTS7
SRRM2-AS1
DCTN1
ICA1-AS1
SCN8A
IKBKE
POLA1
WNT5B
CLEC4C
LOC105376229
MRPS6
ZNF865
LOC105378128
CNPY1
KCTD20
STXBP5
JPH2
SECISBP2
AQP12A
LOC124902537
MIR376A1
NT5DC4
LOC107986624
RSRC1
PWWP3A
APIP
LOC107984364
CHIC2
ENDOV
NMBR
ZNF70
EFR3B
MARCHF6
ADAMTS13
FIBP
AGK-DT
TIMM44
SPINT1
SSH3
MIR4286
SUN2
FLJ32255
HCN4
LINC01435
MAST2
HTR2A
PF4
UBL4A
PDE5A
ZNF217
CNTN3
GRK1
SLC25A37
ZNF414
LOC107986240
EHD1
LOC105370355
HPS6
LRRIQ1
DPYSL4
GRAP2
LINC02893
SERTM1
CCM2
STAP2
LOC105371031
TLR4
WDR81
CUL1
POMT1
ZNF366
TOLLIP
USP25
BASP1
HTR1F
KCNJ10
NAT10
MDFI
PHB1
KIF7
SPATA21

## Sheet: zscores  top 100 NCD + BALL exc
Gene.ID	2021PB09B_E	2021PB08B_E	2021PB13A_p	2021PB10A_E	2021PB14B_p	2021PB12B_E	2021PB15A_p	2021PB07B_E	NCD1	NCD2	NCD3	NCD4	NCD5	NCD6
A1BG	-0.737049	-0.737049	-0.737049	-0.737049	-0.737049	-0.737049	-0.737049	-0.737049	0.971672	1.92369	0.387732	0.144611	1.86319	0.605504
ADGRE5	1.35117	-0.2599	1.93938	0.961658	0.585274	0.740251	-0.137035	0.458856	-0.939943	-0.939943	-0.939943	-0.939943	-0.939943	-0.939943
ANTXR1	0.796922	1.05401	0.736222	1.16435	0.51966	0.60353	1.16415	0.497055	-1.08932	-1.08932	-1.08932	-1.08932	-1.08932	-1.08932
AP3S1	-0.76629	-0.76629	-0.76629	-0.76629	-0.76629	-0.76629	-0.76629	-0.76629	0.110051	0.676664	0.654382	1.58943	1.35814	1.74165
ARHGDIB	-0.787941	-0.787941	-0.787941	-0.787941	-0.787941	-0.787941	-0.787941	-0.787941	1.77668	1.2754	0.205414	0.961132	1.2776	0.8073
BTG2	-0.567948	-0.567948	-0.567948	-0.567948	-0.567948	-0.567948	-0.567948	-0.567948	0.145206	0.837256	3.09408	0.229235	-0.0281123	0.265913
BUB1	1.77851	0.078708	0.154743	0.835715	0.463187	0.264457	0.544211	1.69873	-0.96971	-0.96971	-0.96971	-0.96971	-0.96971	-0.96971
C3	0.780388	1.66939	0.850003	0.0348529	0.384321	1.17248	0.696265	0.639872	-1.03793	-1.03793	-1.03793	-1.03793	-1.03793	-1.03793
C3orf22	0.902657	1.24962	0.707242	0.431667	0.403656	1.3226	0.967032	0.445677	-1.07169	-1.07169	-1.07169	-1.07169	-1.07169	-1.07169
CASTOR2	1.13486	0.595265	0.522731	0.541123	0.619127	1.30323	0.783424	1.01317	-1.08549	-1.08549	-1.08549	-1.08549	-1.08549	-1.08549
CCNYL1	-0.763673	-0.763673	-0.763673	-0.763673	-0.763673	-0.763673	-0.763673	-0.763673	1.83265	0.238218	0.396442	0.906215	1.05311	1.68275
CHD4	0.482744	0.0443707	1.76736	1.11189	0.781282	1.16937	0.589241	0.0896673	-1.00599	-1.00599	-1.00599	-1.00599	-1.00599	-1.00599
CLIC2	0.292737	1.21357	-0.0258988	1.28621	1.02598	0.183799	0.332589	1.64029	-0.991545	-0.991545	-0.991545	-0.991545	-0.991545	-0.991545
CPZ	1.16869	-0.195601	0.216193	0.979781	0.844595	1.65284	0.140284	1.12366	-0.988407	-0.988407	-0.988407	-0.988407	-0.988407	-0.988407
CRTC2	2.17485	0.339452	0.107031	0.0741598	1.76125	0.30511	0.230079	0.354534	-0.891078	-0.891078	-0.891078	-0.891078	-0.891078	-0.891078
CSK	1.59184	0.754123	0.360818	0.589277	0.961137	0.500995	0.846227	0.814105	-1.06975	-1.06975	-1.06975	-1.06975	-1.06975	-1.06975
DNAJC13	-0.774318	-0.774318	-0.774318	-0.774318	-0.774318	-0.774318	-0.774318	-0.774318	0.739013	0.193183	1.71848	0.949707	1.74431	0.84985
E2F1	-0.768941	-0.768941	-0.768941	-0.768941	-0.768941	-0.768941	-0.768941	-0.768941	0.0375699	1.75945	1.49158	0.750617	0.779025	1.33328
ENOPH1	0.275111	2.12646	0.507711	-0.220698	0.43129	0.651363	1.58396	0.103432	-0.909771	-0.909771	-0.909771	-0.909771	-0.909771	-0.909771
EPSTI1	0.654384	1.24617	0.33495	0.82662	1.12884	0.529238	0.939741	0.850036	-1.085	-1.085	-1.085	-1.085	-1.085	-1.085
ESPL1	-0.781663	-0.781663	-0.781663	-0.781663	-0.781663	-0.781663	-0.781663	-0.781663	0.64831	0.173036	1.1318	1.11506	1.41223	1.77287
FAM227A	-0.802398	-0.802398	-0.802398	-0.802398	-0.802398	-0.802398	-0.802398	-0.802398	0.92135	1.10101	0.33769	1.03035	1.40101	1.62778
FASN	-0.804594	-0.804594	-0.804594	-0.804594	-0.804594	-0.804594	-0.804594	-0.804594	1.35272	1.33149	0.230221	1.19355	1.28516	1.04363
FBN3	0.835747	0.774476	0.840637	0.591459	1.00827	0.96254	0.824616	0.810157	-1.10798	-1.10798	-1.10798	-1.10798	-1.10798	-1.10798
GABPB1	-0.757022	-0.757022	-0.757022	-0.757022	-0.757022	-0.757022	-0.757022	-0.757022	2.01225	1.46055	0.913314	0.939357	0.0121543	0.718551
GALNTL5	-0.775933	-0.775933	-0.775933	-0.775933	-0.775933	-0.775933	-0.775933	-0.775933	0.0853282	1.30832	0.872573	1.86827	1.21539	0.857586
GOSR1	-0.776549	-0.776549	-0.776549	-0.776549	-0.776549	-0.776549	-0.776549	-0.776549	1.84672	0.148015	0.965246	0.64769	1.30055	1.30417
GPCPD1	-0.774141	-0.774141	-0.774141	-0.774141	-0.774141	-0.774141	-0.774141	-0.774141	-0.0101111	1.29296	1.77618	1.22319	0.786615	1.12429
H1-5	-0.570089	-0.570089	-0.570089	-0.570089	-0.570089	-0.570089	-0.570089	-0.570089	0.87172	0.634479	2.9711	0.176795	0.386023	-0.479408
HCK	1.6066	1.50772	-0.111111	0.633214	0.451761	0.245003	1.33663	0.15626	-0.971013	-0.971013	-0.971013	-0.971013	-0.971013	-0.971013
IPPK	-0.792503	-0.792503	-0.792503	-0.792503	-0.792503	-0.792503	-0.792503	-0.792503	0.661563	1.23053	0.245707	1.5604	1.46022	1.1816
IRX2	0.328141	1.98164	1.39427	0.497894	1.05061	0.449476	-0.134713	0.140504	-0.951303	-0.951303	-0.951303	-0.951303	-0.951303	-0.951303
LINC00649	-0.787746	-0.787746	-0.787746	-0.787746	-0.787746	-0.787746	-0.787746	-0.787746	0.594072	1.65665	0.269767	1.0408	1.48551	1.25517
LINC00923	0.702344	0.287162	0.951732	0.404085	1.26289	1.00282	0.667888	1.17183	-1.07513	-1.07513	-1.07513	-1.07513	-1.07513	-1.07513
LINC01299	-0.753891	-0.753891	-0.753891	-0.753891	-0.753891	-0.753891	-0.753891	-0.753891	0.583084	0.141826	0.623192	1.94806	1.65883	1.07614
LINC01814	0.32419	1.56055	0.220603	1.08176	0.727698	0.213347	1.26718	0.806237	-1.03359	-1.03359	-1.03359	-1.03359	-1.03359	-1.03359
LINC02040	0.497884	1.18053	1.26883	0.475953	1.19793	0.672767	0.81557	0.311737	-1.0702	-1.0702	-1.0702	-1.0702	-1.0702	-1.0702
LINC02073	-0.783091	-0.783091	-0.783091	-0.783091	-0.783091	-0.783091	-0.783091	-0.783091	0.139848	1.64449	1.57235	0.842071	0.867505	1.19846
LINC02137	0.499401	1.43307	0.620932	0.0578665	0.856524	0.382456	0.888681	1.48042	-1.03656	-1.03656	-1.03656	-1.03656	-1.03656	-1.03656
LINC02568	0.90907	0.350479	0.83912	0.727647	0.398349	1.01495	1.07249	1.19347	-1.08426	-1.08426	-1.08426	-1.08426	-1.08426	-1.08426
LOC100507006	-0.66796	-0.66796	-0.66796	-0.66796	-0.66796	-0.66796	-0.66796	-0.66796	2.52931	0.701842	0.971242	-0.104017	1.25949	-0.014182
LOC101927995	-0.776863	-0.776863	-0.776863	-0.776863	-0.776863	-0.776863	-0.776863	-0.776863	0.629678	1.35728	0.305791	0.732184	1.26667	1.92331
LOC105371611	1.35475	0.817486	0.258638	0.85244	0.728432	1.20677	0.665682	0.571553	-1.07596	-1.07596	-1.07596	-1.07596	-1.07596	-1.07596
LOC105371953	-0.770909	-0.770909	-0.770909	-0.770909	-0.770909	-0.770909	-0.770909	-0.770909	1.22573	0.772502	0.195289	0.672797	1.97255	1.32841
LOC105372480	0.274578	0.231605	0.0920044	0.0158617	0.407928	0.419269	-0.0951477	3.04836	-0.732409	-0.732409	-0.732409	-0.732409	-0.732409	-0.732409
LOC105372859	0.289804	2.14299	0.0929447	0.174247	0.403936	1.45696	0.434188	0.67386	-0.944821	-0.944821	-0.944821	-0.944821	-0.944821	-0.944821
LOC105374827	-0.639905	-0.639905	-0.639905	-0.639905	-0.639905	-0.639905	-0.639905	-0.639905	-0.106257	-0.0299778	0.23164	1.38647	2.56729	1.07008
LOC105376270	-0.733667	-0.733667	-0.733667	-0.733667	-0.733667	-0.733667	-0.733667	-0.733667	2.00956	1.28651	0.309478	-0.0646973	0.856394	1.4721
LOC105376413	0.543451	0.904451	0.00654148	0.302474	0.342283	1.70225	0.706878	1.50278	-1.00185	-1.00185	-1.00185	-1.00185	-1.00185	-1.00185
LOC105377273	1.50065	0.836671	0.723157	0.528422	0.598751	1.30433	0.281975	0.592551	-1.06109	-1.06109	-1.06109	-1.06109	-1.06109	-1.06109
LOC105378660	-0.756519	-0.756519	-0.756519	-0.756519	-0.756519	-0.756519	-0.756519	-0.756519	1.76217	0.110978	0.255628	1.16734	1.18057	1.57547
LOC105379129	-0.764402	-0.764402	-0.764402	-0.764402	-0.764402	-0.764402	-0.764402	-0.764402	1.05638	1.69477	0.687221	-0.0356421	1.0521	1.66038
LOC107986895	-0.78661	-0.78661	-0.78661	-0.78661	-0.78661	-0.78661	-0.78661	-0.78661	1.68767	0.099771	0.830293	1.23434	1.21615	1.22465
LOC124905415	0.372121	0.822271	2.08816	0.456237	0.379158	1.04178	0.0819202	0.702119	-0.990628	-0.990628	-0.990628	-0.990628	-0.990628	-0.990628
LRRK2	-0.793863	-0.793863	-0.793863	-0.793863	-0.793863	-0.793863	-0.793863	-0.793863	0.985631	1.39348	0.204475	0.852935	1.57732	1.33706
LYPLAL1-DT	-0.796315	-0.796315	-0.796315	-0.796315	-0.796315	-0.796315	-0.796315	-0.796315	0.172006	1.62374	1.28057	1.0506	1.13652	1.10709
MGST1	-0.788303	-0.788303	-0.788303	-0.788303	-0.788303	-0.788303	-0.788303	-0.788303	0.869863	1.18577	0.16285	1.61936	0.942643	1.52594
MIPEP	1.80679	0.645984	0.280124	0.544247	0.750577	0.508409	1.01768	0.722123	-1.04599	-1.04599	-1.04599	-1.04599	-1.04599	-1.04599
MIR23AHG	0.315598	1.65591	1.63209	0.496362	0.75844	0.20684	0.464014	0.53484	-1.01068	-1.01068	-1.01068	-1.01068	-1.01068	-1.01068
MKX	0.495611	1.26014	0.175685	0.681408	0.433553	1.09092	1.46521	0.710252	-1.05213	-1.05213	-1.05213	-1.05213	-1.05213	-1.05213
MMP17	0.19573	1.25903	0.427981	0.431932	0.585336	1.51381	0.638176	1.20239	-1.0424	-1.0424	-1.0424	-1.0424	-1.0424	-1.0424
MORF4L1	-0.741558	-0.741558	-0.741558	-0.741558	-0.741558	-0.741558	-0.741558	-0.741558	1.13172	0.177026	1.57565	-0.0499238	1.50077	1.59723
MSH6	-0.764573	-0.764573	-0.764573	-0.764573	-0.764573	-0.764573	-0.764573	-0.764573	0.492767	1.05741	0.355837	2.18224	0.922966	1.10535
NIBAN3	0.238072	2.06916	0.521476	0.609287	0.367731	1.22208	0.355794	0.579873	-0.993913	-0.993913	-0.993913	-0.993913	-0.993913	-0.993913
NSUN3	0.626581	0.949324	1.18994	0.48829	0.905601	0.495132	1.09211	0.802647	-1.0916	-1.0916	-1.0916	-1.0916	-1.0916	-1.0916
NUDT3	-0.769006	-0.769006	-0.769006	-0.769006	-0.769006	-0.769006	-0.769006	-0.769006	0.0969545	1.06174	1.71522	0.464173	1.49569	1.31827
NUDT4	0.280711	1.09675	1.71828	0.346773	1.19387	0.386733	0.839038	0.280261	-1.02373	-1.02373	-1.02373	-1.02373	-1.02373	-1.02373
ODAD4	0.430843	0.749564	1.99362	0.83325	0.689637	0.146289	0.350141	0.891085	-1.01407	-1.01407	-1.01407	-1.01407	-1.01407	-1.01407
PDHX	-0.782054	-0.782054	-0.782054	-0.782054	-0.782054	-0.782054	-0.782054	-0.782054	0.04119	1.24852	1.07578	1.76529	1.14618	0.979471
PDYN-AS1	0.995728	0.320995	0.782722	0.415194	1.0983	0.46533	1.64336	0.592877	-1.05242	-1.05242	-1.05242	-1.05242	-1.05242	-1.05242
PELI3	-0.745469	-0.745469	-0.745469	-0.745469	-0.745469	-0.745469	-0.745469	-0.745469	1.90861	0.23591	0.80304	1.3582	1.53317	0.124818
PGAP6	1.01824	0.205106	0.354441	0.893145	2.33714	0.489991	-0.308623	0.474248	-0.910615	-0.910615	-0.910615	-0.910615	-0.910615	-0.910615
PLD3	0.401368	0.907829	0.0774802	0.319486	0.0823405	0.827107	0.330194	2.48735	-0.905526	-0.905526	-0.905526	-0.905526	-0.905526	-0.905526
PNISR	-0.779046	-0.779046	-0.779046	-0.779046	-0.779046	-0.779046	-0.779046	-0.779046	0.166549	1.36445	1.24832	1.65045	1.3186	0.484003
POGK	-0.794883	-0.794883	-0.794883	-0.794883	-0.794883	-0.794883	-0.794883	-0.794883	0.427643	0.946752	1.87289	1.32269	0.959427	0.82966
PPP4R1	-0.804792	-0.804792	-0.804792	-0.804792	-0.804792	-0.804792	-0.804792	-0.804792	1.21034	1.31146	0.422179	1.66617	0.977889	0.850295
PRDM5	0.868406	0.969554	0.537377	0.919953	0.775167	0.588273	0.939379	1.02025	-1.10306	-1.10306	-1.10306	-1.10306	-1.10306	-1.10306
RDX	-0.779908	-0.779908	-0.779908	-0.779908	-0.779908	-0.779908	-0.779908	-0.779908	0.251131	0.931965	1.60393	0.887198	1.8083	0.756733
RER1	0.669476	0.426734	1.45177	0.916598	0.395352	0.376246	0.199472	1.68524	-1.02015	-1.02015	-1.02015	-1.02015	-1.02015	-1.02015
RPN2	-0.776531	-0.776531	-0.776531	-0.776531	-0.776531	-0.776531	-0.776531	-0.776531	0.136773	1.57419	1.1086	1.3282	1.55905	0.505439
RPS6	-0.706641	-0.706641	-0.706641	-0.706641	-0.706641	-0.706641	-0.706641	-0.706641	1.21044	0.527863	2.42756	-0.149091	0.878896	0.757462
S100Z	-0.808506	-0.808506	-0.808506	-0.808506	-0.808506	-0.808506	-0.808506	-0.808506	0.87144	1.07052	0.415007	1.31431	1.23328	1.5635
SDF4	0.248754	1.20541	0.901084	0.859288	1.19281	0.292815	1.16614	0.519532	-1.0643	-1.0643	-1.0643	-1.0643	-1.0643	-1.0643
SPAG9	1.66454	0.467818	1.48378	0.605643	0.833613	0.134317	0.445343	0.502502	-1.02293	-1.02293	-1.02293	-1.02293	-1.02293	-1.02293
TGFB2	-0.799254	-0.799254	-0.799254	-0.799254	-0.799254	-0.799254	-0.799254	-0.799254	1.15647	1.73242	0.375872	0.821965	0.963776	1.34353
TJP3	-0.793652	-0.793652	-0.793652	-0.793652	-0.793652	-0.793652	-0.793652	-0.793652	0.113798	1.53176	1.37512	1.21598	1.03778	1.07477
TMBIM6	0.219904	0.451001	2.2132	0.9654	0.336701	0.901353	-0.518479	0.880055	-0.90819	-0.90819	-0.90819	-0.90819	-0.90819	-0.90819
TNIP3	0.635905	1.11676	0.627973	0.748824	0.633463	0.355424	0.828144	1.50073	-1.07454	-1.07454	-1.07454	-1.07454	-1.07454	-1.07454
TPT1	0.596547	0.873897	1.58406	1.11912	0.945668	0.334813	0.323548	0.559933	-1.05626	-1.05626	-1.05626	-1.05626	-1.05626	-1.05626
TSEN15	-0.774896	-0.774896	-0.774896	-0.774896	-0.774896	-0.774896	-0.774896	-0.774896	0.122885	1.34559	0.699849	1.77633	1.43059	0.823919
TTLL7	0.613095	1.54798	0.636829	0.754208	0.673438	1.2536	0.600844	0.297562	-1.06293	-1.06293	-1.06293	-1.06293	-1.06293	-1.06293
UBA2	0.557076	0.610366	1.25381	0.761954	0.39859	1.4271	0.795581	0.641343	-1.0743	-1.0743	-1.0743	-1.0743	-1.0743	-1.0743
USP22	-0.771821	-0.771821	-0.771821	-0.771821	-0.771821	-0.771821	-0.771821	-0.771821	1.39195	1.61931	1.1952	1.42289	0.0816955	0.463515
VASP	-0.767191	-0.767191	-0.767191	-0.767191	-0.767191	-0.767191	-0.767191	-0.767191	1.62637	1.32275	0.190261	1.49888	1.24455	0.254735
WASF3	0.285259	0.446995	0.949137	1.16541	1.02895	0.184263	0.869959	1.39433	-1.05405	-1.05405	-1.05405	-1.05405	-1.05405	-1.05405
WDR31	-0.704611	-0.704611	-0.704611	-0.704611	-0.704611	-0.704611	-0.704611	-0.704611	0.240889	2.05717	0.629758	-0.216324	1.55169	1.3737
ZBTB49	1.18644	0.731023	0.904101	0.328873	1.1449	0.173558	1.42647	0.397034	-1.04873	-1.04873	-1.04873	-1.04873	-1.04873	-1.04873
ZFAND4	0.433448	0.923113	-0.105634	0.300467	0.0827715	0.309997	2.43249	1.0054	-0.897009	-0.897009	-0.897009	-0.897009	-0.897009	-0.897009
ZNF599	-0.811401	-0.811401	-0.811401	-0.811401	-0.811401	-0.811401	-0.811401	-0.811401	1.32908	1.28636	0.360279	1.02034	1.36606	1.12909
ZSCAN18	-0.808643	-0.808643	-0.808643	-0.808643	-0.808643	-0.808643	-0.808643	-0.808643	1.06225	1.5483	0.351675	1.09637	1.283	1.12755
