# Supplementary material for: Extracellular vesicle small RNA cargo discriminates non-cancer donors from pediatric B-lymphoblastic leukemia patients
Source: Front Oncol. 2023 Nov 13;13:1272883. doi: 10.3389/fonc.2023.1272883 (PMC10679349; doi:10.3389/fonc.2023.1272883)
Supplement: Supplementary file 5 [file Table_4.xlsx]

## Sheet: Results for ball exclusive
Supp File 3. p-values of GO and KEGG pathways for B-ALL exclusive genes.
% Associated Genes	% Common Gene	%Genes Cluster #	All Associated Genes	Associated Genes Found	CEREBRAL_DOWNSTRAM_INFO	CEREBRAL_DOWNSTRAM_INFO_ALL	CEREBRAL_LOCALIZATION_INFO	CEREBRAL_LOCALIZATION_INFO_ALL	Cluster	Common Genes	ENSEMBL_GENE_ID	GeneType	GOGroups	GOLevels	Group PValue	Group PValue Corrected with Bonferroni step down	ID	Input Gene ID	name	Nr. Genes	Ontology Source	OverViewTerm	selected	shared name	Term	Term PValue	Term PValue Corrected with Bonferroni step down	UniProtKB_AC	UNIQUE_ID
							2.Plasma Membrane	2.Plasma Membrane, 3.Intra Cellular			ENSG00000055130	GENE-nonsense_mediated_decay,processed_transcript,protein_coding	KEGG:04340				CUL1	CUL1	8454			ASSOCIATED_GENE	FALSE	8454	CUL1			[A0A090N7U0, A0A0C4DGX4, A0A590UJ21, A0A590UJ50, A0A590UJ56, A0A590UJ59, A0A590UJ97, A0A590UJA0, A0A590UJC4, A0A590UJM8, A0A590UJR3, A0A590UK34, B3KTW0, Q13616, Q75MQ1]	8454
							1.Extracellular	1.Extracellular, 2.Plasma Membrane			ENSG00000139549	GENE-protein_coding	KEGG:04340				DHH	DHH	50846			ASSOCIATED_GENE	FALSE	50846	DHH			[F6KSZ4, F6KSZ5, O43323]	50846
							3.Intra Cellular	3.Intra Cellular			ENSG00000166813	GENE-nonsense_mediated_decay,protein_coding,retained_intron	KEGG:04340				KIF7	KIF7	374654			ASSOCIATED_GENE	FALSE	374654	KIF7			[A0A7I2V527, B7ZKY4, F8WD21, Q2M1P5]	374654
							2.Plasma Membrane	2.Plasma Membrane, 3.Intra Cellular			ENSG00000133275	GENE-nonsense_mediated_decay,processed_transcript,protein_coding,retained_intron	KEGG:04340				CSNK1G2	CSNK1G2	1455			ASSOCIATED_GENE	FALSE	1455	CSNK1G2			[A0A087WW97, A0A087WWF5, A0A087WXD7, A0A087WZK4, K7EJC0, K7EP38, K7ESB6, P78368]	1455
7.14286			[ARRB1, ARRB2, BCL2, BOC, BTRC, CCND1, CCND2, CDON, CSNK1A1, CSNK1A1L, CSNK1D, CSNK1E, CSNK1G1, CSNK1G2, CSNK1G3, CUL1, CUL3, DHH, DISP1, EFCAB7, EVC, EVC2, FBXW11, GAS1, GLI1, GLI2, GLI3, GPR161, GRK2, GRK3, GSK3B, HHAT, HHATL, HHIP, IHH, IQCE, KIF3A, KIF7, LRP2, MEGF8, MGRN1, MOSMO, PRKACA, PRKACB, PRKACG, PTCH1, PTCH2, SCUBE2, SHH, SMO, SMURF1, SMURF2, SPOP, SPOPL, SUFU, TPTEP2-CSNK1E]	[CSNK1G2, CUL1, DHH, KIF7]									[Group02]	[-1]	{Group02=8.131896376919186E-4}	{Group02=0.010571465289994942}	KEGG:04340		Hedgehog%20signaling%20pathway	4	KEGG_25.05.2022	TRUE	FALSE	Hedgehog%20signaling%20pathway	Hedgehog signaling pathway	0.000813	0.0284616		KEGG:04340
							2.Plasma Membrane	2.Plasma Membrane			ENSG00000177807	GENE-nonsense_mediated_decay,processed_transcript,protein_coding	GO:1990573				KCNJ10	KCNJ10	3766			ASSOCIATED_GENE	FALSE	3766	KCNJ10			[A0A1B0GUX2, A0A1W2PP51, A0A1W2PP61, A0A1W2PPI0, A0A1W2PQC0, A0A1W2PQP0, P78508, Q547K1, Q9BXC5]	3766
6.12245			[ABCC8, ABCC9, ATP12A, ATP1A1, ATP1A2, ATP1A3, ATP1A4, ATP1B1, ATP1B2, ATP1B3, ATP4A, ATP4B, DLG1, FXYD2, HCN2, HCN4, KCNE2, KCNH2, KCNJ1, KCNJ10, KCNJ11, KCNJ12, KCNJ13, KCNJ14, KCNJ15, KCNJ16, KCNJ18, KCNJ2, KCNJ3, KCNJ4, KCNJ5, KCNJ6, KCNJ8, KCNJ9, KCNK5, KCNK9, KCNQ1, SLC12A1, SLC12A2, SLC12A3, SLC12A4, SLC12A5, SLC12A6, SLC12A7, SLC12A8, WNK1, WNK2, WNK3, WNK4]	[ATP1B1, HCN4, KCNJ10]									[Group14]	[6, 7, 8, 9]	{Group14=1.4708341081696042E-4}	{Group14=0.002059167751437446}	GO:1990573		potassium%20ion%20import%20across%20plasma%20membrane	3	GO_BiologicalProcess-EBI-UniProt-GOA-ACAP-ARAP_25.05.2022_00h00	FALSE	FALSE	potassium%20ion%20import%20across%20plasma%20membrane	potassium ion import across plasma membrane	0.00585818	0.0820145		GO:1990573
13.0435			[ART1, ART3, ART4, ART5, PARP1, PARP10, PARP11, PARP12, PARP14, PARP15, PARP16, PARP2, PARP3, PARP4, PARP6, PARP8, PARP9, SIRT6, TIPARP, TNKS, TNKS2, TSPAN32, ZC3HAV1]	[PARP4, PARP6, SIRT6]									[Group11]	[3, 5]	{Group11=0.016748718422965384}	{Group11=0.03349743684593077}	GO:1990404		NAD+-protein%20ADP-ribosyltransferase%20activity	3	GO_MolecularFunction-EBI-UniProt-GOA-ACAP-ARAP_25.05.2022_00h00	TRUE	FALSE	NAD+-protein%20ADP-ribosyltransferase%20activity	NAD+-protein ADP-ribosyltransferase activity	0.000649	0.0233564		GO:1990404
							1.Extracellular	1.Extracellular, 3.Intra Cellular			ENSG00000101670	GENE-TEC,non_stop_decay,protein_coding	GO:1905954				LIPG	LIPG	9388			ASSOCIATED_GENE	FALSE	9388	LIPG			[A0A024R2B5, A0A075B751, B4DTR8, J3KTN7, J3QQQ0, Q9Y5X9]	9388
							2.Plasma Membrane	2.Plasma Membrane, 3.Intra Cellular			ENSG00000182156	GENE-protein_coding	GO:1905954				ENPP7	ENPP7	339221			ASSOCIATED_GENE	FALSE	339221	ENPP7			[I3L3G5, Q6UWV6]	339221
							1.Extracellular	1.Extracellular, 2.Plasma Membrane, 3.Intra Cellular			ENSG00000110047	GENE-processed_transcript,protein_coding,retained_intron	GO:1905954				EHD1	EHD1	10938			ASSOCIATED_GENE	FALSE	10938	EHD1			[A0A024R571, B2R5U3, C9IZH1, C9J2Z4, C9JC03, C9JDQ8, C9JIJ3, Q9H4M9]	10938
4.16667			[ABCA1, ABCA12, ABCA13, ABCA3, ABCA5, ABCA7, ABCA8, ABCB4, ABCG1, ABCG4, ACACB, ACSL1, ACSL5, ADIPOQ, AMH, ANXA2, APOA1, APOB, APOC4, APOC4-APOC2, APOE, ATP8A1, ATP8A2, AVPR1B, BMP6, C1D, C1QTNF1, C3, CAV1, CD36, CES1, CETP, CIDEA, CRH, CTDSP2, CXXC1, CYP19A1, CYP4A11, CYP4F2, CYP8B1, DAB2, DBI, DENND5B, EDN1, EEPD1, EHD1, ENPP7, ERFE, FABP3, FASLG, FITM1, FITM2, GAL, GALR1, GHRL, GPNMB, GPS2, HI…	[AVPR1B, EHD1, ENPP7, IKBKE, LIPG]									[Group01]	[2, 3, 4, 5]	{Group01=0.002084201422425714}	{Group01=0.02501041706910857}	GO:1905954		positive%20regulation%20of%20lipid%20localization	5	GO_BiologicalProcess-EBI-UniProt-GOA-ACAP-ARAP_25.05.2022_00h00	TRUE	FALSE	positive%20regulation%20of%20lipid%20localization	positive regulation of lipid localization	0.0020842	0.0604418		GO:1905954
6.81818			[ABL1, AGT, AGTR2, AGXT, AKR1B1, AR, AREG, BMP4, CLSTN1, CTNNB1, EGF, FGF13, FGF2, GATA3, GDNF, GJA1, GREM1, HOXB7, ITGAX, LBX2, LGR4, LHX1, LIF, MAGED1, MDK, MMDK, MMRN2, NOG, PAX2, PAX8, PIK3CD, SIRT6, SIX1, SIX4, SMO, SMOX, SOX8, SOX9, STOX1, TGFB1, VEGFA, WNT2B, WNT4, WNT5B]	[HOXB7, SIRT6, WNT5B]									[Group09]	[3, 4, 5, 6, 7]	{Group09=0.018659813766765045}	{Group09=0.018659813766765045}	GO:1905332		positive%20regulation%20of%20morphogenesis%20of%20an%20epithelium	3	GO_BiologicalProcess-EBI-UniProt-GOA-ACAP-ARAP_25.05.2022_00h00	FALSE	FALSE	positive%20regulation%20of%20morphogenesis%20of%20an%20epithelium	positive regulation of morphogenesis of an epithelium	0.00432696	0.0778852		GO:1905332
							1.Extracellular	1.Extracellular, 2.Plasma Membrane, 3.Intra Cellular			ENSG00000111186	GENE-processed_transcript,protein_coding	GO:1905332				WNT5B	WNT5B	81029			ASSOCIATED_GENE	FALSE	81029	WNT5B			[F5GYM2, F5H034, F5H364, F5H7Q6, Q9H1J7]	81029
							3.Intra Cellular	3.Intra Cellular			ENSG00000260027	GENE-processed_transcript,protein_coding	GO:1905332				HOXB7	HOXB7	3217			ASSOCIATED_GENE	FALSE	3217	HOXB7			[P09629, Q9HB12, Q9HB28]	3217
4			[ABL1, ADAMTS12, AGT, AGTR2, AGXT, AKR1B1, AR, AREG, BMP4, BMP7, BTBD7, CAV3, CLSTN1, CTNNB1, CXCL10, EGF, ESR1, FGF1, FGF10, FGF13, FGF2, FGF7, FKBPL, FOXP1, GATA3, GDNF, GJA1, GREM1, HGF, HOXB7, HOXD13, IL6, ITGAX, LBX2, LGR4, LHX1, LIF, MAGED1, MDK, MLF2, MMDK, MMRN2, NKD1, NOG, NTN4, PAX2, PAX8, PDGFA, PHB2, PIK3CD, RNF207, SFRP1, SHH, SIRT6, SIX1, SIX2, SIX4, SMO, SMOX, SNAI2, SOS1, SOX8, SO…	[HOXB7, SIRT6, WNT5B]									[Group09]	[4, 5, 6]	{Group09=0.018659813766765045}	{Group09=0.018659813766765045}	GO:1905330		regulation%20of%20morphogenesis%20of%20an%20epithelium	3	GO_BiologicalProcess-EBI-UniProt-GOA-ACAP-ARAP_25.05.2022_00h00	TRUE	FALSE	regulation%20of%20morphogenesis%20of%20an%20epithelium	regulation of morphogenesis of an epithelium	0.0186598	0.0186598		GO:1905330
6.25			[ATM, BMT2, C9orf72, CASTOR1, CASTOR2, CASTOR3, CLEC16A, CTNS, DEPDC5, DEPTOR, DGKQ, DYRK3, FLCN, GPR137, GPR137B, GPR137C, ITFG2, KICS2, KLHL22, KPTN, LAMTOR5, LARS1, MIOS, NPRL2, NPRL3, OTUD5, PIH1D1, PIP4P1, RNF152, RNF167, RRAGA, RRAGB, RRAGC, RRAGD, SEC13, SEH1L, SESN1, SESN2, SESN3, SIK3, SMCR8, SPAAR, STK11, SZT2, TELO2, WAC, WDR24, WDR59]	[DGKQ, GPR137B, OTUD5]									[Group08]	[6, 7, 8]	{Group08=0.009344571062331653}	{Group08=0.06541199743632158}	GO:1903432		regulation%20of%20TORC1%20signaling	3	GO_BiologicalProcess-EBI-UniProt-GOA-ACAP-ARAP_25.05.2022_00h00	TRUE	FALSE	regulation%20of%20TORC1%20signaling	regulation of TORC1 signaling	0.00552942	0.0829413		GO:1903432
							3.Intra Cellular	3.Intra Cellular			ENSG00000263528	GENE-protein_coding,retained_intron	GO:1905954				IKBKE	IKBKE	9641			ASSOCIATED_GENE	FALSE	9641	IKBKE			[A0A075B7B4, A0A075B7C7, A0A075B7D5, Q14164]	9641
							3.Intra Cellular	3.Intra Cellular			ENSG00000187742	GENE-processed_transcript,protein_coding	GO:1902373				SECISBP2	SECISBP2	79048			ASSOCIATED_GENE	FALSE	79048	SECISBP2			[A0A1S5UZH3, A4FTX8, B4DR97, B4DZC7, Q4V370, Q5HYY5, Q96T21]	79048
							2.Plasma Membrane	2.Plasma Membrane, 3.Intra Cellular			ENSG00000184363	GENE-processed_transcript,protein_coding,retained_intron	GO:1902373				PKP3	PKP3	11187			ASSOCIATED_GENE	FALSE	11187	PKP3			[E9PJR7, E9PK71, E9PKC4, E9PQ15, E9PRW6, H0YEY5, Q9Y446]	11187
4			[2477, A1CF, ANGEL2, APOBEC1, AXIN2, BOLL, CIRBP, CPAMD8, CSDE1, DAZ1, DAZ2, DAZ3, DAZ4, DAZL, DHX34, DHX9, DND1, E2F1, EIF4ENIF1, ELAVL1, ELAVL4, FMR1, FMR1-IT1, FRAXA, FUS, GDNF, HNRNPA0, HNRNPAB, HNRNPC, HNRNPD, HNRNPU, IGF2BP1, IGF2BP2, IGF2BP3, IKBKE, LARP1, LARP4B, MAPK14, MAPKAPK2, MEIOC, METTL16, MYD88, NBAS, NOCT, PABPC1, PAIP1, PKP1, PKP3, RBM10, RBM24, RBM38, RBM46, SECISBP2, SEPTIN14P…	[IKBKE, PKP3, SECISBP2]									[Group06]	[5, 6, 7, 8, 9, 10]	{Group06=0.018659813766765045}	{Group06=0.018659813766765045}	GO:1902373		negative%20regulation%20of%20mRNA%20catabolic%20process	3	GO_BiologicalProcess-EBI-UniProt-GOA-ACAP-ARAP_25.05.2022_00h00	TRUE	FALSE	negative%20regulation%20of%20mRNA%20catabolic%20process	negative regulation of mRNA catabolic process	0.0186598	0.0186598		GO:1902373
7.69231			[ALCAM, BMPR2, CXCL12, DSCAM, MEGF8, NELL1, NELL2, NRP1, NRP2, PLXNA3, PLXNA4, RYK, SEMA3A, SEMA3B, SEMA3C, SEMA3D, SEMA3E, SEMA3F, SEMA3G, SEMA4A, SEMA4B, SEMA4C, SEMA4D, SEMA4F, SEMA4G, SEMA5A, SEMA5B, SEMA6A, SEMA6B, SEMA6C, SEMA6D, SEMA7A, SLIT1, SLIT2, SLIT3, VEGFA, WNT3, WNT3A, WNT5A]	[SEMA3C, SEMA4A, SEMA4B]									[Group15]	[5, 6, 7, 8, 9, 10, 11, 12, 13]	{Group15=0.013108773666635577}	{Group15=0.05243509466654231}	GO:1902284		neuron%20projection%20extension%20involved%20in%20neuron%20projection%20guidance	3	GO_BiologicalProcess-EBI-UniProt-GOA-ACAP-ARAP_25.05.2022_00h00	FALSE	FALSE	neuron%20projection%20extension%20involved%20in%20neuron%20projection%20guidance	neuron projection extension involved in neuron projection guidance	0.00306808	0.070566		GO:1902284
6.25			[ABL1, ABL2, ADCYAP1R1, ADRA1A, ADRA1D, AGT, AGXT, ANG, ARHGAP6, AVPR1A, AVPR1B, BICD1, C5AR1, CD86, EDNRA, EGFR, ESR1, FGF13, FGF2, FGFR1, FLT1, GNA15, GNAQ, GPR55, HRAS, HTR2A, HTR2B, ITK, KIT, LPAR1, LPAR2, NMUR1, P2RY12, P2RY6, PDGFRA, PDGFRB, PHB1, PHB2, PLCB2, PTAFR, PTH, PTRH2, RASGRP1, RASGRP4, RNU1-93P, S1PR4, SELE, TXK]	[AVPR1B, HTR2A, PHB1]									[Group12]	[7]	{Group12=0.00465267708214125}	{Group12=0.041874093739271256}	GO:1900274		regulation%20of%20phospholipase%20C%20activity	3	GO_BiologicalProcess-EBI-UniProt-GOA-ACAP-ARAP_25.05.2022_00h00	FALSE	FALSE	regulation%20of%20phospholipase%20C%20activity	regulation of phospholipase C activity	0.00552942	0.0829413		GO:1900274
7.31707			[ABCC9, AKAP9, ANK2, ATP1A1, ATP1A3, ATP1A4, ATP1B1, CACNA1D, CACNA2D1, CAV3, DLG1, FLNA, GJA5, KCNA5, KCND3, KCNE1, KCNE2, KCNE3, KCNE4, KCNE5, KCNH2, KCNH6, KCNIP2, KCNJ2, KCNJ3, KCNJ5, KCNJ8, KCNN2, KCNQ1, LOC102723475, NOS1AP, NPPA, RNF207, SCN1B, SCN2B, SCN4B, SCN5A, SNTA1, WDR1, YWHAE, ZMPSTE24]	[ATP1B1, SCN5A, WDR1]									[Group14]	[5]	{Group14=1.4708341081696042E-4}	{Group14=0.002059167751437446}	GO:0099622		cardiac%20muscle%20cell%20membrane%20repolarization	3	GO_BiologicalProcess-EBI-UniProt-GOA-ACAP-ARAP_25.05.2022_00h00	FALSE	FALSE	cardiac%20muscle%20cell%20membrane%20repolarization	cardiac muscle cell membrane repolarization	0.00353998	0.0707997		GO:0099622
4.47761			[ACVR1, ALX1, ANXA6, BMP4, BMP7, CDC42, CDH2, CORO1C, EDN1, EDN3, EDNRA, EDNRB, EFNB1, ENG, ERBB4, FGF19, FN1, FOLR1, FOLR2, GBX2, GDNF, HAND2, HIF1A, HTR2B, ISL1, KITLG, LAMA5, NELL1, NELL2, NRP1, NRP2, NRTN, OVOL2, PHACTR4, PHOX2B, PITX2, RADIL, RET, RNU1-93P, SEMA3A, SEMA3B, SEMA3C, SEMA3D, SEMA3E, SEMA3F, SEMA3G, SEMA4A, SEMA4B, SEMA4C, SEMA4D, SEMA4F, SEMA4G, SEMA5A, SEMA5B, SEMA6A, SEMA6B, …	[SEMA3C, SEMA4A, SEMA4B]									[Group15]	[5]	{Group15=0.013108773666635577}	{Group15=0.05243509466654231}	GO:0090497		mesenchymal%20cell%20migration	3	GO_BiologicalProcess-EBI-UniProt-GOA-ACAP-ARAP_25.05.2022_00h00	FALSE	FALSE	mesenchymal%20cell%20migration	mesenchymal cell migration	0.0138201	0.0691005		GO:0090497
4.54545			[ANK2, ATP1A1, ATP1A2, ATP1A3, ATP1A4, ATP1B1, ATP1B2, CACNA1C, CACNA1D, CACNA1G, CACNA2D1, CACNB2, CALM1, CALM2, CALM3, CAMK2D, CASQ2, CAV1, CTNNA3, CXADR, DSC2, DSC3, DSG2, DSP, DSPP, FKBP1B, FLNA, FPGT-TNNI3K, GJA1, GJA5, GJC1, GJC3, GJD3, HCN1, HCN2, HCN3, HCN4, HRC, IRX3, JUP, KCNA5, KCNE5, KCNJ3, KCNJ5, KCNN2, KCNQ1, NUP155, PDE4D, PKP2, PRKACA, PRKCA, RANGRF, RNF207, RYR2, SCN10A, SCN1B, S…	[ATP1B1, HCN4, SCN5A]									[Group14]	[3, 4, 7, 8]	{Group14=1.4708341081696042E-4}	{Group14=0.002059167751437446}	GO:0086065		cell%20communication%20involved%20in%20cardiac%20conduction	3	GO_BiologicalProcess-EBI-UniProt-GOA-ACAP-ARAP_25.05.2022_00h00	FALSE	FALSE	cell%20communication%20involved%20in%20cardiac%20conduction	cell communication involved in cardiac conduction	0.0132726	0.0796356		GO:0086065
8.33333			[ANK2, ANK3, ATP1A2, CACNA1C, CACNA1D, CACNA1G, CACNA1H, CACNA1I, CACNA2D1, CACNB2, CAV3, ENTHD1, HCN2, HCN4, KCNH2, KCNJ2, PTPN3, RANGRF, SCN10A, SCN11A, SCN1A, SCN1B, SCN2A, SCN2B, SCN3A, SCN3B, SCN4A, SCN4B, SCN5A, SCN7A, SCN8A, SCN9A, SLC8A1, SLMAP, TRPM4, YWHAH]	[HCN4, SCN5A, SCN8A]									[Group14]	[5]	{Group14=1.4708341081696042E-4}	{Group14=0.002059167751437446}	GO:0086010		membrane%20depolarization%20during%20action%20potential	3	GO_BiologicalProcess-EBI-UniProt-GOA-ACAP-ARAP_25.05.2022_00h00	TRUE	FALSE	membrane%20depolarization%20during%20action%20potential	membrane depolarization during action potential	0.00243647	0.0657846		GO:0086010
							1.Extracellular	1.Extracellular, 2.Plasma Membrane, 3.Intra Cellular			ENSG00000071127	GENE-processed_transcript,protein_coding,retained_intron	GO:0099622				WDR1	WDR1	9948			ASSOCIATED_GENE	FALSE	9948	WDR1			[D6RD66, L8E9Y5, O75083, Q53GN4, V9HWG7]	9948
5.76923			[ABCC9, AKAP6, AKAP7, AKAP9, ANK2, ATP1A1, ATP1A2, ATP1A3, ATP1A4, ATP1B1, ATP1B2, ATP1B3, CACNA1D, CACNA2D1, CACNB3, CASQ2, CAV1, CAV3, DLG1, FLNA, GJA5, KCNA5, KCND3, KCNE1, KCNE2, KCNE3, KCNE4, KCNE5, KCNH2, KCNH6, KCNH7, KCNIP2, KCNJ2, KCNJ3, KCNJ5, KCNJ8, KCNN2, KCNQ1, LOC102723475, NEDD4L, NOS1AP, NPPA, RNF207, SCN1B, SCN2B, SCN4B, SCN5A, SLC24A4, SNTA1, WDR1, YWHAE, ZMPSTE24]	[ATP1B1, SCN5A, WDR1]									[Group14]	[4]	{Group14=1.4708341081696042E-4}	{Group14=0.002059167751437446}	GO:0086009		membrane%20repolarization	3	GO_BiologicalProcess-EBI-UniProt-GOA-ACAP-ARAP_25.05.2022_00h00	FALSE	FALSE	membrane%20repolarization	membrane repolarization	0.0069137	0.0829644		GO:0086009
6.25			[ARHGDIA, ECE1, EDN1, EDNRA, FARP2, FLNA, GDNF, HAND2, KDR, MET, NCAM1, NELL1, NELL2, NRP1, NRP2, PLXNA1, PLXNA2, PLXNA3, PLXNA4, PLXNB1, PLXNB2, PLXNB3, PLXNC1, PLXND1, RAC1, RNASE1, RNMT, SEMA3A, SEMA3B, SEMA3C, SEMA3D, SEMA3E, SEMA3F, SEMA3G, SEMA4A, SEMA4B, SEMA4C, SEMA4D, SEMA4F, SEMA4G, SEMA5A, SEMA5B, SEMA6A, SEMA6B, SEMA6C, SEMA6D, SEMA7A, SH3BP1]	[SEMA3C, SEMA4A, SEMA4B]									[Group15]	[4, 5, 6]	{Group15=0.013108773666635577}	{Group15=0.05243509466654231}	GO:0071526		semaphorin-plexin%20signaling%20pathway	3	GO_BiologicalProcess-EBI-UniProt-GOA-ACAP-ARAP_25.05.2022_00h00	FALSE	FALSE	semaphorin-plexin%20signaling%20pathway	semaphorin-plexin signaling pathway	0.00552942	0.0829413		GO:0071526
7.69231			[ATXN3, BAP1, DESI1, DESI2, MAGI1, MINDY1, MINDY2, MINDY3, MINDY4, MINDY4B, OTUB1, OTUB2, OTUD3, OTUD4, OTUD5, OTUD7A, OTUD7B, PARK7, RNF2, TNFAIP3, UBXN1, USP13, USP15, USP17L2, USP19, USP20, USP25, USP27X, USP29, USP33, USP34, USP37, USP5, USP50, USP7, USP8, USP9X, VCPIP1, YOD1]	[OTUD5, USP25, USP33]									[Group10]	[7, 8, 9]	{Group10=0.010251965720111882}	{Group10=0.06151179432067129}	GO:0071108		protein%20K48-linked%20deubiquitination	3	GO_BiologicalProcess-EBI-UniProt-GOA-ACAP-ARAP_25.05.2022_00h00	TRUE	FALSE	protein%20K48-linked%20deubiquitination	protein K48-linked deubiquitination	0.00306808	0.070566		GO:0071108
							2.Plasma Membrane	2.Plasma Membrane, 3.Intra Cellular			ENSG00000155313	GENE-processed_transcript,protein_coding,retained_intron	GO:0071108				USP25	USP25	29761			ASSOCIATED_GENE	FALSE	29761	USP25			[H7C1T8, H7C253, Q96B65, Q9UHP3]	29761
							3.Intra Cellular	3.Intra Cellular			ENSG00000077254	GENE-nonsense_mediated_decay,processed_transcript,protein_coding,retained_intron	GO:0071108				USP33	USP33	23032			ASSOCIATED_GENE	FALSE	23032	USP33			[E9PLK7, E9PP47, E9PQP0, H0YCV3, H0YD08, Q8TEY7]	23032
7.31707			[ABRAXAS1, ABRAXAS2, ATXN3, BABAM1, BABAM2, BARD1, BRCA1, BRCC3, CYLD, DEPDC1B, DESI1, DESI2, NOP53, OTUB2, OTUD1, OTUD4, OTUD5, OTUD7A, OTUD7B, PSMD14, SHMT2, SPATA2, STAMBP, STAMBPL1, TNFAIP3, UIMC1, USP13, USP16, USP17L2, USP20, USP21, USP25, USP27X, USP33, USP50, USP7, USP8, USP9X, VCP, YOD1, ZRANB1]	[OTUD5, USP25, USP33]									[Group10]	[7, 8, 9]	{Group10=0.010251965720111882}	{Group10=0.06151179432067129}	GO:0070536		protein%20K63-linked%20deubiquitination	3	GO_BiologicalProcess-EBI-UniProt-GOA-ACAP-ARAP_25.05.2022_00h00	FALSE	FALSE	protein%20K63-linked%20deubiquitination	protein K63-linked deubiquitination	0.00353998	0.0707997		GO:0070536
4.54545			[ACACB, AKAP6, BASP1, BMP10, BMPR1A, CAV3, CDK1, CITED2, CTDP1, CXADR, DUSP6, DUSP9, EDN1, ERBB4, FGF13, FGF2, FGF20, FGF9, FGFR2, FOXP1, G6PD, GATA6, GLI1, GSK3A, HAMP, HEY2, IGF1, JARID2, KCNK2, LONP1, MAPK11, MAPK14, MEF2C, MYH6, NKX2-5, NOG, NOTCH1, PARP2, PI16, PIM1, POLR2D, PPARA, PROX1, PTEN, RBP4, RBPJ, RGS2, RGS4, RIEG2, RUNX1, SAV1, TBX2, TBX20, TBX5, TGFBR1, TGFBR2, TGFBR3, TOMM70, TP7…	[BASP1, CTDP1, UBL4A]									[Group13, Group15]	[4, 5, 6, 7, 8]	{Group13=7.292984878907644E-5, Group15=0.013108773666635577}	{Group13=0.0010939477318361466, Group15=0.05243509466654231}	GO:0060420		regulation%20of%20heart%20growth	3	GO_BiologicalProcess-EBI-UniProt-GOA-ACAP-ARAP_25.05.2022_00h00	FALSE	FALSE	regulation%20of%20heart%20growth	regulation of heart growth	0.0132726	0.0796356		GO:0060420
5.26316			[ABHD5, ABL2, ADCYAP1R1, ADRA1A, ADRA1D, AGT, AGTR1, AGXT, AKR1B10, ANG, APOA1, APOA4, APOA5, APOC2, APOH, ARF4, ARHGAP6, ARL1, AVPR1A, AVPR1B, C5AR1, CACNA1A, CCL5, CCN1, CCNA2, CD86, EDNRA, EGFR, ESR1, FGF13, FGF2, FGFR1, FGFR2, FGFR3, FLT1, GNA13, GNA15, GNAQ, GPIHBP1, GPR55, HPCA, HRAS, HTR2A, HTR2B, ITK, KIT, LPAR1, LPAR2, NMUR1, NR1H2, NR1H3, P2RY12, P2RY6, PDGFRA, PDGFRB, PDPK1, PHB1, PHB2…	[AVPR1B, HTR2A, PHB1, PRKCZ]									[Group12]	[6]	{Group12=0.00465267708214125}	{Group12=0.041874093739271256}	GO:0060193		positive%20regulation%20of%20lipase%20activity	4	GO_BiologicalProcess-EBI-UniProt-GOA-ACAP-ARAP_25.05.2022_00h00	FALSE	FALSE	positive%20regulation%20of%20lipase%20activity	positive regulation of lipase activity	0.00253149	0.0658189		GO:0060193
							1.Extracellular	1.Extracellular, 2.Plasma Membrane			ENSG00000143153	GENE-nonsense_mediated_decay,processed_transcript,protein_coding,retained_intron	GO:1990573				ATP1B1	ATP1B1	481			ASSOCIATED_GENE	FALSE	481	ATP1B1			[A3KLL5, L0R585, P05026, Q58I20, Q6LEU2, V9GYR2]	481
4.87805			[ACE2, ADORA1, ADRA1A, ADRA1B, ADRA1D, AKAP9, ANK2, ASB3, ATP1A2, ATP1B1, ATP2A1, ATP2A2, BIN1, BMP10, CACNA1C, CALM1, CALM2, CALM3, CAMK2D, CASQ2, CAV1, CAV3, CCN2, CHGA, CLIC2, CTNNA3, DLG1, DMD, DSC2, DSC3, DSG2, DSP, DSPP, EHD3, FGF13, FKBP1B, FPGT-TNNI3K, GATA4, GJA5, GPR75-ASB3, GSTM2, GSTO1, HCN4, HDAC4, HRC, HSP90AA1, JUP, KCNJ2, KCNQ1, NANOS1, NKX2-5, NOS1, NPPA, P2RX4, PDE4B, PDE4D, PDE…	[ATP1B1, HCN4, PDE5A, SCN5A]									[Group14]	[6, 7, 8]	{Group14=1.4708341081696042E-4}	{Group14=0.002059167751437446}	GO:0055117		regulation%20of%20cardiac%20muscle%20contraction	4	GO_BiologicalProcess-EBI-UniProt-GOA-ACAP-ARAP_25.05.2022_00h00	FALSE	FALSE	regulation%20of%20cardiac%20muscle%20contraction	regulation of cardiac muscle contraction	0.00333427	0.073354		GO:0055117
4.81928			[ABCD1, ABL1, ADORA2A, ANK2, ANK3, ATP1A2, ATP5IF1, BCL2, BEST2, BOK, CACNA1C, CACNA1D, CACNA1G, CACNA1H, CACNA1I, CACNA2D1, CACNB2, CACNG2, CAMK2D, CAV1, CAV3, CFH, CHRNA10, CHRNA4, CHRNA6, CHRNA9, CHRNB2, CNGB1, DCN, EDN1, ENTHD1, FHL1, FZD9, GCLC, GCLM, GJA5, GPD1L, HCN1, HCN2, HCN3, HCN4, HPLH1, IFI6, KCNH2, KCNJ2, KDR, KMT2A, LRRK2, MLLT11, MYOC, NEDD4L, NTSR1, P2RX4, P2RX7, PARK7, PARP1, PP…	[HCN4, PRKCZ, SCN5A, SCN8A]									[Group14]	[4]	{Group14=1.4708341081696042E-4}	{Group14=0.002059167751437446}	GO:0051899		membrane%20depolarization	4	GO_BiologicalProcess-EBI-UniProt-GOA-ACAP-ARAP_25.05.2022_00h00	FALSE	FALSE	membrane%20depolarization	membrane depolarization	0.00348306	0.0731442		GO:0051899
4.16667			[AIF1, AMH, ANGPT2, C5, C5AR2, CCL2, CCN3, CORO1B, CXCL13, CYP19A1, DDT, DDTL, DPP4, DUSP1, DUSP12, DUSP3, ELANE, GPR18, GREM1, HRG, KLRK1, MICOS10-NBL1, MIF, MMP28, NBL1, NELL1, NOTCH1, NRG1, NRP1, PADI2, PLXNA3, PTPN2, PTPRO, PTPRU, RIN3, ROBO1, ROBO2, RYK, S100A8, S100A9, SEMA3A, SEMA3B, SEMA3C, SEMA3D, SEMA3E, SEMA3F, SEMA3G, SEMA4A, SEMA4B, SEMA4C, SEMA4D, SEMA4F, SEMA4G, SEMA5A, SEMA5B, SEM…	[SEMA3C, SEMA4A, SEMA4B]									[Group15]	[3, 4, 5, 6]	{Group15=0.013108773666635577}	{Group15=0.05243509466654231}	GO:0050922		negative%20regulation%20of%20chemotaxis	3	GO_BiologicalProcess-EBI-UniProt-GOA-ACAP-ARAP_25.05.2022_00h00	FALSE	FALSE	negative%20regulation%20of%20chemotaxis	negative regulation of chemotaxis	0.0167487	0.0502462		GO:0050922
6.25			[APOA1, DPP4, EFNA5, EPHA7, FLRT2, FLRT3, ITGAV, ITGB3, LGR6, LRTM1, LRTM2, NELL2, NRG1, NRG3, NRP2, NTN1, PDGFA, PLXNA3, PLXNA4, RHOA, ROBO1, ROBO2, RYK, SEMA3A, SEMA3B, SEMA3C, SEMA3D, SEMA3E, SEMA3F, SEMA3G, SEMA4A, SEMA4B, SEMA4C, SEMA4D, SEMA4F, SEMA4G, SEMA5A, SEMA5B, SEMA6A, SEMA6B, SEMA6C, SEMA6D, SEMA7A, SLIT1, SLIT2, SLIT3, UNC5C, WNT5A]	[SEMA3C, SEMA4A, SEMA4B]									[Group15]	[4, 5]	{Group15=0.013108773666635577}	{Group15=0.05243509466654231}	GO:0050919		negative%20chemotaxis	3	GO_BiologicalProcess-EBI-UniProt-GOA-ACAP-ARAP_25.05.2022_00h00	FALSE	FALSE	negative%20chemotaxis	negative chemotaxis	0.00552942	0.0829413		GO:0050919
4.10959			[ARHGAP4, CDK5, CDKL3, CXXC1, DAB1, DCC, DIP2B, DNAAF3, DRAXIN, EFNB3, EPHA7, EPHB2, FGF13, FSTL4, FYCO1, GDI1, IFRD1, KIAA0319, LRP4, MAG, MAP2, MBL2, MBP, MCF2, METAP2, MT3, NELL1, NRP1, NTN1, OMA1, PLXNA3, PRG2, PSEN1, PTEN, PTPRS, RNF6, RTN4, RTN4R, RUFY3, RYK, SEMA3A, SEMA3B, SEMA3C, SEMA3D, SEMA3E, SEMA3F, SEMA3G, SEMA4A, SEMA4B, SEMA4C, SEMA4D, SEMA4F, SEMA4G, SEMA5A, SEMA5B, SEMA6A, SEMA6…	[SEMA3C, SEMA4A, SEMA4B]									[Group15]	[5, 6, 7, 8, 9, 10, 11, 12, 13, 14]	{Group15=0.013108773666635577}	{Group15=0.05243509466654231}	GO:0050771		negative%20regulation%20of%20axonogenesis	3	GO_BiologicalProcess-EBI-UniProt-GOA-ACAP-ARAP_25.05.2022_00h00	FALSE	FALSE	negative%20regulation%20of%20axonogenesis	negative regulation of axonogenesis	0.0173729	0.0347458		GO:0050771
7.69231			[ALCAM, BMPR2, CXCL12, DSCAM, MEGF8, NELL1, NELL2, NRP1, NRP2, PLXNA3, PLXNA4, RYK, SEMA3A, SEMA3B, SEMA3C, SEMA3D, SEMA3E, SEMA3F, SEMA3G, SEMA4A, SEMA4B, SEMA4C, SEMA4D, SEMA4F, SEMA4G, SEMA5A, SEMA5B, SEMA6A, SEMA6B, SEMA6C, SEMA6D, SEMA7A, SLIT1, SLIT2, SLIT3, VEGFA, WNT3, WNT3A, WNT5A]	[SEMA3C, SEMA4A, SEMA4B]									[Group15]	[6, 7, 8, 9, 10, 11, 12, 13, 14]	{Group15=0.013108773666635577}	{Group15=0.05243509466654231}	GO:0048846		axon%20extension%20involved%20in%20axon%20guidance	3	GO_BiologicalProcess-EBI-UniProt-GOA-ACAP-ARAP_25.05.2022_00h00	FALSE	FALSE	axon%20extension%20involved%20in%20axon%20guidance	axon extension involved in axon guidance	0.00306808	0.070566		GO:0048846
10.3448			[NELL1, NRP1, PLXNA3, RYK, SEMA3A, SEMA3B, SEMA3C, SEMA3D, SEMA3E, SEMA3F, SEMA3G, SEMA4A, SEMA4B, SEMA4C, SEMA4D, SEMA4F, SEMA4G, SEMA5A, SEMA5B, SEMA6A, SEMA6B, SEMA6C, SEMA6D, SEMA7A, SLIT1, SLIT3, WNT3, WNT3A, WNT5A]	[SEMA3C, SEMA4A, SEMA4B]									[Group15]	[4, 5, 6, 7, 8, 9, 10, 11, 12, 13, 14, 15, 16]	{Group15=0.013108773666635577}	{Group15=0.05243509466654231}	GO:0048843		negative%20regulation%20of%20axon%20extension%20involved%20in%20axon%20guidance	3	GO_BiologicalProcess-EBI-UniProt-GOA-ACAP-ARAP_25.05.2022_00h00	FALSE	FALSE	negative%20regulation%20of%20axon%20extension%20involved%20in%20axon%20guidance	negative regulation of axon extension involved in axon guidance	0.00129542	0.0427489		GO:0048843
8.57143			[BMPR2, CXCL12, DSCAM, MEGF8, NELL1, NRP1, PLXNA3, PLXNA4, RYK, SEMA3A, SEMA3B, SEMA3C, SEMA3D, SEMA3E, SEMA3F, SEMA3G, SEMA4A, SEMA4B, SEMA4C, SEMA4D, SEMA4F, SEMA4G, SEMA5A, SEMA5B, SEMA6A, SEMA6B, SEMA6C, SEMA6D, SEMA7A, SLIT1, SLIT3, VEGFA, WNT3, WNT3A, WNT5A]	[SEMA3C, SEMA4A, SEMA4B]									[Group15]	[5, 6, 7, 8, 9, 10, 11, 12, 13, 14, 15]	{Group15=0.013108773666635577}	{Group15=0.05243509466654231}	GO:0048841		regulation%20of%20axon%20extension%20involved%20in%20axon%20guidance	3	GO_BiologicalProcess-EBI-UniProt-GOA-ACAP-ARAP_25.05.2022_00h00	FALSE	FALSE	regulation%20of%20axon%20extension%20involved%20in%20axon%20guidance	regulation of axon extension involved in axon guidance	0.00224563	0.0628776		GO:0048841
4.16667			[ADRB1, ADRB2, ADRB3, ARHGAP4, BBS2, BCL11A, BMP4, CAV3, CDK5, CDKL3, CDKN1A, CDKN1B, CGA, CHGA, CITED2, CTDP1, CXADR, CXXC1, DCC, DIP2B, DRAXIN, DUSP10, DXO, EPHA7, FGF13, FGFR3, FOXP1, FSTL4, FXN, G6PD, GDF15, GNAS, GSK3A, IFRD1, JARID2, KCNK2, KIAA0319, LGALS13, LGMN, MAG, MAP2, MAPK11, METAP2, MSTN, MT3, MYOZ1, NELL1, NKD1, NOG, NRP1, NTN1, OSTN, PI16, PLAC8, PLXNA3, POLR2D, PPARA, PTCH1, PTE…	[CTDP1, SEMA3C, SEMA4A, SEMA4B, UBL4A]									[Group13, Group15]	[3, 4, 5]	{Group13=7.292984878907644E-5, Group15=0.013108773666635577}	{Group13=0.0010939477318361466, Group15=0.05243509466654231}	GO:0048640		negative%20regulation%20of%20developmental%20growth	5	GO_BiologicalProcess-EBI-UniProt-GOA-ACAP-ARAP_25.05.2022_00h00	FALSE	FALSE	negative%20regulation%20of%20developmental%20growth	negative regulation of developmental growth	0.0020842	0.0604418		GO:0048640
10.7143			[APOA1, DPP4, EFNA5, EPHA7, FLRT2, FLRT3, NRG1, NRG3, SEMA3A, SEMA3B, SEMA3C, SEMA3D, SEMA3E, SEMA3F, SEMA3G, SEMA4A, SEMA4B, SEMA4C, SEMA4D, SEMA4F, SEMA4G, SEMA5A, SEMA5B, SEMA6A, SEMA6B, SEMA6C, SEMA6D, SEMA7A]	[SEMA3C, SEMA4A, SEMA4B]									[Group15]	[4, 5, 6]	{Group15=0.013108773666635577}	{Group15=0.05243509466654231}	GO:0045499		chemorepellent%20activity	3	GO_BiologicalProcess-EBI-UniProt-GOA-ACAP-ARAP_25.05.2022_00h00	FALSE	FALSE	chemorepellent%20activity	chemorepellent activity	0.00116777	0.0397042		GO:0045499
							1.Extracellular	1.Extracellular			ENSG00000144597	GENE-nonsense_mediated_decay,processed_transcript,protein_coding	GO:0045171				EAF1	EAF1	85403			ASSOCIATED_GENE	FALSE	85403	EAF1			[F8WFA5, Q96JC9]	85403
							1.Extracellular	1.Extracellular, 3.Intra Cellular			ENSG00000101162	GENE-protein_coding	GO:0045171				TUBB1	TUBB1	81027			ASSOCIATED_GENE	FALSE	81027	TUBB1			[Q9H4B7]	81027
							1.Extracellular	1.Extracellular, 2.Plasma Membrane, 3.Intra Cellular			ENSG00000138180	GENE-processed_transcript,protein_coding	GO:0045171				CEP55	CEP55	55165			ASSOCIATED_GENE	FALSE	55165	CEP55			[H0Y432, Q53EZ4]	55165
							1.Extracellular	1.Extracellular, 3.Intra Cellular			ENSG00000204843	GENE-nonsense_mediated_decay,processed_transcript,protein_coding,retained_intron	GO:0045171				DCTN1	DCTN1	1639			ASSOCIATED_GENE	FALSE	1639	DCTN1			[A0A7P0Z4C3, A0A804CDA6, C9J1B7, C9JJD0, C9JJN7, C9JKG6, C9JTE5, C9JUI8, C9JZA4, E7EX90, E9PCY0, L8EA71, Q14203, Q6AWB1, Q6MZZ3]	1639
4			[AAMP, ACOT12, AGBL5, ANAPC2, APC2, CD34, CDC6, CDC7, CDCA8, CENPE, CEP131, CEP55, CHERP, CHRNA2, CYFIP1, CYTH4, DCTN1, DNAJC8, DUSP11, EAF1, EHD2, EPB41, ESRRA, FAM50B, FAM83D, FAN1, FCGR1BP, FSCN1, GSTM1, GSTM2, GSTM3, GSTM4, GSTM5, HNF4G, HSD3B1, HSD3B2, IQCB1, KCNV1, KCTD1, KICS2, KIF20A, KIF20B, KIF23, KIF2B, KLHDC8B, KLHL22, KRR1, MICAL1, MICAL3, MTUS2, NCAPH2, NGRN, NINL, NISCH, NUDCD2, NU…	[CEP55, DCTN1, EAF1, TUBB1]									[Group04]	[2, 3]	{Group04=0.006743090507935631}	{Group04=0.05394472406348505}	GO:0045171		intercellular%20bridge	4	GO_CellularComponent-EBI-UniProt-GOA-ACAP-ARAP_25.05.2022_00h00	TRUE	FALSE	intercellular%20bridge	intercellular bridge	0.00674309	0.0876602		GO:0045171
5.81395			[ACTN3, ADRA1A, ADRA1D, AGT, AGXT, AIF1, AKAP6, ATP2A2, ATP2B4, BECN1, BMP10, CAMK2B, CAMK2D, CAMK2G, CASQ1, CAV3, CDK9, CTDP1, DAG1, DMD, EDN1, ERRFI1, FBXO32, FOXO1, FOXO3, FOXP1, G6PD, GATA5, GLRX3, GSK3A, GTF2IRD1, HAMP, HAND2, HDAC4, IGF1, IGFBP5, IL6ST, JARID2, LMCD1, LMNA, MEF2A, MLIP, MTPN, MYH7, MYMK, MYOG, NANOS3, NOL3, NOS3, NOTCH1, NR4A3, P2RX4, PARP1, PARP2, PDE5A, PDE9A, PI16, PPARA…	[CAMK2B, CTDP1, PDE5A, SCN5A, UBL4A]									[Group13]	[3, 4, 5, 6]	{Group13=7.292984878907644E-5}	{Group13=0.0010939477318361466}	GO:0043502		regulation%20of%20muscle%20adaptation	5	GO_BiologicalProcess-EBI-UniProt-GOA-ACAP-ARAP_25.05.2022_00h00	TRUE	FALSE	regulation%20of%20muscle%20adaptation	regulation of muscle adaptation	0.000466	0.0172542		GO:0043502
							3.Intra Cellular	3.Intra Cellular			ENSG00000058404	GENE-nonsense_mediated_decay,processed_transcript,protein_coding,retained_intron	GO:0043502				CAMK2B	CAMK2B	816			ASSOCIATED_GENE	FALSE	816	CAMK2B			[A4D2J9, B7Z1Z6, D3DVK8, E7EQE4, E7ERS6, E7ETC9, E9PBE8, H7BXS4, H7BZC6, H7C394, Q13554, Q75KE9, Q75LA8]	816
4.46429			[ACTA1, ACTN3, ADRA1A, ADRA1D, AGT, AGXT, AIF1, AKAP6, ATP2A2, ATP2B4, BECN1, BMP10, CACNA1S, CAMK2B, CAMK2D, CAMK2G, CAMTA2, CASQ1, CAV3, CDK9, CFLAR, CTDP1, CYBA, DAG1, DMD, EDN1, ERRFI1, EZH2, FBXO32, FOXO1, FOXO3, FOXP1, G6PD, GATA5, GATA6, GATM, GLRX3, GSK3A, GSN, GTF2IRD1, HAMP, HAND2, HDAC4, HEY2, HMOX1, IGF1, IGFBP5, IL15, IL1B, IL6ST, INPP5F, JARID2, KDM4A, KLF15, LMCD1, LMNA, MEF2A, MLI…	[CAMK2B, CTDP1, PDE5A, SCN5A, UBL4A]									[Group13]	[2, 4]	{Group13=7.292984878907644E-5}	{Group13=0.0010939477318361466}	GO:0043500		muscle%20adaptation	5	GO_BiologicalProcess-EBI-UniProt-GOA-ACAP-ARAP_25.05.2022_00h00	FALSE	FALSE	muscle%20adaptation	muscle adaptation	0.00153856	0.0476953		GO:0043500
							2.Plasma Membrane	2.Plasma Membrane, 3.Intra Cellular			ENSG00000077585	GENE-nonsense_mediated_decay,processed_transcript,protein_coding,retained_intron	GO:1903432				GPR137B	GPR137B	7107			ASSOCIATED_GENE	FALSE	7107	GPR137B			[H0Y509, O60478, Q5TAF0]	7107
							3.Intra Cellular	3.Intra Cellular			ENSG00000068308	GENE-processed_transcript,protein_coding	GO:1903432				OTUD5	OTUD5	55593			ASSOCIATED_GENE	FALSE	55593	OTUD5			[A0A024QZ09, A0A087WXV6, H7BZQ3, Q96G74]	55593
							2.Plasma Membrane	2.Plasma Membrane, 3.Intra Cellular			ENSG00000145214	GENE-processed_transcript,protein_coding	GO:1903432				DGKQ	DGKQ	1609			ASSOCIATED_GENE	FALSE	1609	DGKQ			[A0A140VKC1, D6RJB4, H0Y8Q7, H0YA20, P52824, Q59FF7]	1609
5.17241			[ATM, BMT2, C9orf72, CARD11, CASTOR1, CASTOR2, CASTOR3, CLEC16A, CTNS, DEPDC5, DEPTOR, DGKQ, DYRK3, FLCN, GPR137, GPR137B, GPR137C, ITFG2, KICS2, KLHL22, KPTN, LAMTOR1, LAMTOR2, LAMTOR3, LAMTOR4, LAMTOR5, LARP1, LARS1, MFSD8, MIOS, MLST8, MTOR, NPRL2, NPRL3, OTUD5, PIH1D1, PIP4P1, RNF152, RNF167, RPTOR, RRAGA, RRAGB, RRAGC, RRAGD, SEC13, SEH1L, SESN1, SESN2, SESN3, SIK3, SMCR8, SPAAR, STK11, SZT2…	[DGKQ, GPR137B, OTUD5]									[Group08]	[5, 6, 7]	{Group08=0.009344571062331653}	{Group08=0.06541199743632158}	GO:0038202		TORC1%20signaling	3	GO_BiologicalProcess-EBI-UniProt-GOA-ACAP-ARAP_25.05.2022_00h00	FALSE	FALSE	TORC1%20signaling	TORC1 signaling	0.00934457	0.0934457		GO:0038202
7.31707			[ARG2, ARID5A, BTK, CARD9, CCL1, CCM2, DDIT3, FOXP3, IFNG, IL12A, IL12B, IL15, IL18, IL2, IL21, IL23A, IL23R, IL27RA, IL36RN, IL6, JAK2, LY9, MYD88, NCKAP1L, NOD2, NR1H4, OSM, PHB1, PRKCQ, PRNP, RFTN1, SLAMF6, SLC7A5, SPHK1, TGFB1, TLR4, TNFSF4, TUSC2, TYK2, VSIR, ZBTB7B]	[CCM2, PHB1, TLR4]									[Group07]	[4, 5, 6, 7]	{Group07=0.0035399836020364337}	{Group07=0.03893981962240077}	GO:0032660		regulation%20of%20interleukin-17%20production	3	GO_BiologicalProcess-EBI-UniProt-GOA-ACAP-ARAP_25.05.2022_00h00	FALSE	FALSE	regulation%20of%20interleukin-17%20production	regulation of interleukin-17 production	0.00353998	0.0707997		GO:0032660
							1.Extracellular	1.Extracellular, 3.Intra Cellular			ENSG00000136280	GENE-nonsense_mediated_decay,processed_transcript,protein_coding,retained_intron	GO:0032660				CCM2	CCM2	83605			ASSOCIATED_GENE	FALSE	83605	CCM2			[A0A0A0MT72, A0A3B3IRS0, B7Z8D5, C9JUH3, E9PEC4, H7C516, Q6P456, Q9BSQ5]	83605
							2.Plasma Membrane	2.Plasma Membrane, 3.Intra Cellular			ENSG00000136869	GENE-processed_transcript,protein_coding	GO:0032660				TLR4	TLR4	7099			ASSOCIATED_GENE	FALSE	7099	TLR4			[A0A2R8Y7P4, A0A3Q8PZA0, A0A7D5XLN4, D1CS55, D2JYI2, D2JYI3, D2JYI4, D2JYI5, D2JYI6, D2JYI7, D2JYI8, D2JYI9, O00206]	7099
7.31707			[ARG2, ARID5A, BTK, CARD9, CCL1, CCM2, DDIT3, FOXP3, IFNG, IL12A, IL12B, IL15, IL18, IL2, IL21, IL23A, IL23R, IL27RA, IL36RN, IL6, JAK2, LY9, MYD88, NCKAP1L, NOD2, NR1H4, OSM, PHB1, PRKCQ, PRNP, RFTN1, SLAMF6, SLC7A5, SPHK1, TGFB1, TLR4, TNFSF4, TUSC2, TYK2, VSIR, ZBTB7B]	[CCM2, PHB1, TLR4]									[Group07]	[3, 6]	{Group07=0.0035399836020364337}	{Group07=0.03893981962240077}	GO:0032620		interleukin-17%20production	3	GO_BiologicalProcess-EBI-UniProt-GOA-ACAP-ARAP_25.05.2022_00h00	TRUE	FALSE	interleukin-17%20production	interleukin-17 production	0.00353998	0.0707997		GO:0032620
6.38298			[ARHGAP4, CDK5, CDKL3, DIP2B, DRAXIN, IFRD1, KIAA0319, MAG, MAP2, METAP2, MT3, NELL1, NRP1, NTN1, PLXNA3, PTPRS, RNF6, RTN4, RTN4R, RYK, SEMA3A, SEMA3B, SEMA3C, SEMA3D, SEMA3E, SEMA3F, SEMA3G, SEMA4A, SEMA4B, SEMA4C, SEMA4D, SEMA4F, SEMA4G, SEMA5A, SEMA5B, SEMA6A, SEMA6B, SEMA6C, SEMA6D, SEMA7A, SLIT1, SLIT3, TNR, TRIM46, WNT3, WNT3A, WNT5A]	[SEMA3C, SEMA4A, SEMA4B]									[Group15]	[4, 5, 6, 7, 8, 9, 10, 11, 12, 13, 14, 15]	{Group15=0.013108773666635577}	{Group15=0.05243509466654231}	GO:0030517		negative%20regulation%20of%20axon%20extension	3	GO_BiologicalProcess-EBI-UniProt-GOA-ACAP-ARAP_25.05.2022_00h00	FALSE	FALSE	negative%20regulation%20of%20axon%20extension	negative regulation of axon extension	0.00521203	0.0833925		GO:0030517
13.0435			[PLXNB1, RIT2, SEMA3A, SEMA3B, SEMA3C, SEMA3D, SEMA3E, SEMA3F, SEMA3G, SEMA4A, SEMA4B, SEMA4C, SEMA4D, SEMA4F, SEMA4G, SEMA5A, SEMA5B, SEMA6A, SEMA6B, SEMA6C, SEMA6D, SEMA7A, SH3BP1]	[SEMA3C, SEMA4A, SEMA4B]									[Group15]	[4]	{Group15=0.013108773666635577}	{Group15=0.05243509466654231}	GO:0030215		semaphorin%20receptor%20binding	3	GO_MolecularFunction-EBI-UniProt-GOA-ACAP-ARAP_25.05.2022_00h00	TRUE	FALSE	semaphorin%20receptor%20binding	semaphorin receptor binding	0.000649	0.0233564		GO:0030215
							3.Intra Cellular	3.Intra Cellular			ENSG00000127561	GENE-protein_coding,retained_intron	GO:0021762				SYNGR3	SYNGR3	9143			ASSOCIATED_GENE	FALSE	9143	SYNGR3			[H3BNA6, H3BPJ5, H3BQ28, O43761, Q96L30]	9143
5.45455			[ACTB, ATP5PB, ATP5PF, BASP1, CALM1, CALM2, CALM3, CASP5, CCDC14, CDC42, CHKB, CKB, CNP, COX6B1, DYNLL1, ENO3, ERCC4, FGF13, FGF2, FGF9, G6PD, GLUD1, GNB4, H2BC12L, HSPA5, INA, MAOB, MAPKAP1, MBL2, MBP, NDRG2, NDUFS3, NPPC, PADI2, PLP1, POTEE, POTEF, PRG2, RAD1, RHOA, RNASE6, RRAD, S100A1, SEC16A, SIRT2, SUDS3, SYNGR3, SYPL2, TTBK1, UBL4A, YWHAE, YWHAH, YWHAQ, ZNF148, ZNF430]	[BASP1, SYNGR3, UBL4A]									[Group13]	[4, 6, 7, 8, 9]	{Group13=7.292984878907644E-5}	{Group13=0.0010939477318361466}	GO:0021762		substantia%20nigra%20development	3	GO_BiologicalProcess-EBI-UniProt-GOA-ACAP-ARAP_25.05.2022_00h00	FALSE	FALSE	substantia%20nigra%20development	substantia nigra development	0.00807507	0.0888257		GO:0021762
4.91803			[APRT, ART1, ART3, ART4, ART5, COASY, DTX3L, GXYLT1, GXYLT2, HMGN1, HPRT1, LACC1, LARGE1, LARGE2, MTAP, NAMPT, NAPRT, PARP1, PARP10, PARP11, PARP12, PARP14, PARP15, PARP16, PARP2, PARP3, PARP4, PARP6, PARP8, PARP9, PNP, POGLUT1, POGLUT2, POGLUT3, PPAT, PPY, PRTFDC1, QPRT, QTRT1, QTRT2, RXYLT1, SCO2, SIRT1, SIRT2, SIRT3, SIRT4, SIRT5, SIRT6, TGFB1, TIPARP, TNKS, TNKS2, TSPAN32, TYMP, UMPS, UPP1, U…	[PARP4, PARP6, SIRT6]									[Group11]	[4]	{Group11=0.016748718422965384}	{Group11=0.03349743684593077}	GO:0016763		pentosyltransferase%20activity	3	GO_MolecularFunction-EBI-UniProt-GOA-ACAP-ARAP_25.05.2022_00h00	FALSE	FALSE	pentosyltransferase%20activity	pentosyltransferase activity	0.0107242	0.0965176		GO:0016763
4.91803			[ADRA1A, ADRA1D, AGT, AGXT, AKAP6, ATP2B4, BECN1, BMP10, CAMK2D, CAV3, CDK9, CTDP1, EDN1, ERRFI1, FOXO1, FOXP1, G6PD, GATA5, GLRX3, GSK3A, HAMP, HAND2, IGF1, IGFBP5, IL6ST, JARID2, LMCD1, LMNA, MEF2A, MLIP, MSTN, MTPN, MYMK, NOTCH1, NR4A3, P2RX4, PARP1, PARP2, PDE5A, PDE9A, PI16, PPARA, PPARG, PPP3CA, PRKCA, RGS2, RGS4, RIEG2, ROCK1, ROCK2, SLC9A1, SMAD3, SMAD4, TNFRSF1A, TNFRSF1B, TOMM70, TRIM63…	[CTDP1, PDE5A, UBL4A]									[Group13, Group15]	[5, 6]	{Group13=7.292984878907644E-5, Group15=0.013108773666635577}	{Group13=0.0010939477318361466, Group15=0.05243509466654231}	GO:0014743		regulation%20of%20muscle%20hypertrophy	3	GO_BiologicalProcess-EBI-UniProt-GOA-ACAP-ARAP_25.05.2022_00h00	FALSE	FALSE	regulation%20of%20muscle%20hypertrophy	regulation of muscle hypertrophy	0.0107242	0.0965176		GO:0014743
							2.Plasma Membrane	2.Plasma Membrane, 3.Intra Cellular			ENSG00000159082	GENE-processed_transcript,protein_coding,retained_intron	GO:0014015				SYNJ1	SYNJ1	8867			ASSOCIATED_GENE	FALSE	8867	SYNJ1			[A0A0D9SGJ6, B9EGN3, C9J1Z6, C9JFZ1, C9JW66, H7BZ56, H7BZC2, J3KPK1, J3KQV8, O43426, Q05CZ1, Q1ZYQ4]	8867
							1.Extracellular	1.Extracellular, 2.Plasma Membrane			ENSG00000166145	GENE-protein_coding,retained_intron	GO:0014015				SPINT1	SPINT1	6692			ASSOCIATED_GENE	FALSE	6692	SPINT1			[H3BMB6, H3BNW5, H3BR01, H3BSM2, H3BTQ8, H3BVD9, O43278]	6692
							3.Intra Cellular	3.Intra Cellular			ENSG00000180613	GENE-processed_transcript,protein_coding	GO:0014015				GSX2	GSX2	170825			ASSOCIATED_GENE	FALSE	170825	GSX2			[B2LYG3, D6R903, Q9BZM3]	170825
4.28571			[ASPA, BIN1, BMP2, CLCF1, CXCR4, DAG1, DICER1, E2F1, EGR2, GATD3, GFAP, GJC2, GSX2, HDAC1, HDAC2, HES1, ID2, IL1B, IL33, IL34, IL6, IL6ST, KRAS, LIF, LRP2, LTA, LYN, MAG, MDK, MECP2, MMDK, MTOR, NKX2-2, NKX6-1, NKX6-2, NOTCH1, NRAS, NTN1, OLIG2, PLAG1, PPARG, PPP1CC, PRKCH, PRKCI, PRMT5, PRPF19, PTN, PTPRZ1, RHEB, RHEBP1, RNF112, SERPINE2, SHH, SLC7A5, SOX10, SOX8, SPINT1, SYNJ1, TENM4, TGFB1, TL…	[GSX2, SPINT1, SYNJ1]									[Group00]	[5, 6, 7, 8, 9]	{Group00=0.015538911665911901}	{Group00=0.046616734997735707}	GO:0014015		positive%20regulation%20of%20gliogenesis	3	GO_BiologicalProcess-EBI-UniProt-GOA-ACAP-ARAP_25.05.2022_00h00	TRUE	FALSE	positive%20regulation%20of%20gliogenesis	positive regulation of gliogenesis	0.0155389	0.0621556		GO:0014015
6.66667			[ABL2, ADCYAP1R1, ADRA1A, ADRA1D, AGT, AGXT, ANG, ARHGAP6, AVPR1A, AVPR1B, C5AR1, CD86, EDNRA, EGFR, ESR1, FGF13, FGF2, FGFR1, FLT1, GNA15, GNAQ, GPR55, HRAS, HTR2A, HTR2B, ITK, KIT, LPAR1, LPAR2, NMUR1, P2RY12, P2RY6, PDGFRA, PDGFRB, PHB1, PHB2, PLCB2, PTAFR, PTH, PTRH2, RASGRP4, RNU1-93P, S1PR4, SELE, TXK]	[AVPR1B, HTR2A, PHB1]									[Group12]	[8]	{Group12=0.00465267708214125}	{Group12=0.041874093739271256}	GO:0010863		positive%20regulation%20of%20phospholipase%20C%20activity	3	GO_BiologicalProcess-EBI-UniProt-GOA-ACAP-ARAP_25.05.2022_00h00	FALSE	FALSE	positive%20regulation%20of%20phospholipase%20C%20activity	positive regulation of phospholipase C activity	0.00461091	0.0783855		GO:0010863
							3.Intra Cellular	3.Intra Cellular			ENSG00000060069	GENE-processed_transcript,protein_coding,retained_intron	GO:0060420				CTDP1	CTDP1	9150			ASSOCIATED_GENE	FALSE	9150	CTDP1			[A0A0A0MR03, A0A0J9YWB6, A0A0J9YWJ4, K7EJD2, K7EPW4, Q9Y5B0]	9150
							3.Intra Cellular	3.Intra Cellular			ENSG00000138735	GENE-processed_transcript,protein_coding,retained_intron	GO:0055117				PDE5A	PDE5A	8654			ASSOCIATED_GENE	FALSE	8654	PDE5A			[C9JGT3, G5E9C5, H0YA14, O76074, Q4W5L4, Q9P0K3, Q9P0K4, Q9P0K5, Q9P0K6]	8654
							1.Extracellular	1.Extracellular, 2.Plasma Membrane, 3.Intra Cellular			ENSG00000102178	GENE-nonsense_mediated_decay,processed_transcript,protein_coding,retained_intron	GO:0060420				UBL4A	UBL4A	8266			ASSOCIATED_GENE	FALSE	8266	UBL4A			[F8WB70, F8WCT8, P11441, Q5HY81]	8266
5.17241			[ADRA1A, ADRA1D, AGT, AGXT, AKAP6, ATP2B4, BECN1, BMP10, CAMK2D, CAV3, CDK9, CTDP1, EDN1, ERRFI1, FOXO1, FOXP1, G6PD, GATA5, GLRX3, GSK3A, HAMP, HAND2, IGF1, IL6ST, JARID2, LMCD1, LMNA, MEF2A, MLIP, MTPN, NOTCH1, NR4A3, P2RX4, PARP1, PARP2, PDE5A, PDE9A, PI16, PPARA, PPARG, PPP3CA, PRKCA, RGS2, RGS4, RIEG2, ROCK1, ROCK2, SLC9A1, SMAD3, SMAD4, TNFRSF1A, TNFRSF1B, TOMM70, TRIM63, TRPC3, TWF1, UBL4A…	[CTDP1, PDE5A, UBL4A]									[Group13, Group15]	[4, 5, 6, 7]	{Group13=7.292984878907644E-5, Group15=0.013108773666635577}	{Group13=0.0010939477318361466, Group15=0.05243509466654231}	GO:0010611		regulation%20of%20cardiac%20muscle%20hypertrophy	3	GO_BiologicalProcess-EBI-UniProt-GOA-ACAP-ARAP_25.05.2022_00h00	FALSE	FALSE	regulation%20of%20cardiac%20muscle%20hypertrophy	regulation of cardiac muscle hypertrophy	0.00934457	0.0934457		GO:0010611
6.25			[ABL2, ADCYAP1R1, ADRA1A, ADRA1D, AGT, AGTR1, AGXT, AKR1B10, ANG, APOC2, ARF4, ARHGAP6, ARL1, AVPR1A, AVPR1B, C5AR1, CACNA1A, CCL5, CCN1, CCNA2, CD86, EDNRA, EGFR, ESR1, FGF13, FGF2, FGFR1, FGFR2, FGFR3, FLT1, GNA13, GNA15, GNAQ, GPR55, HPCA, HRAS, HTR2A, HTR2B, ITK, KIT, LPAR1, LPAR2, NMUR1, P2RY12, P2RY6, PDGFRA, PDGFRB, PDPK1, PHB1, PHB2, PLA2G1B, PLA2G5, PLAA, PLCB2, PPP3CA, PRKCZ, PTAFR, PTH…	[AVPR1B, HTR2A, PHB1, PRKCZ]									[Group12]	[7]	{Group12=0.00465267708214125}	{Group12=0.041874093739271256}	GO:0010518		positive%20regulation%20of%20phospholipase%20activity	4	GO_BiologicalProcess-EBI-UniProt-GOA-ACAP-ARAP_25.05.2022_00h00	TRUE	FALSE	positive%20regulation%20of%20phospholipase%20activity	positive regulation of phospholipase activity	0.00134331	0.042986		GO:0010518
							1.Extracellular	1.Extracellular, 2.Plasma Membrane, 3.Intra Cellular			ENSG00000067606	GENE-nonsense_mediated_decay,processed_transcript,protein_coding,retained_intron	GO:0060193				PRKCZ	PRKCZ	5590			ASSOCIATED_GENE	FALSE	5590	PRKCZ			[D6RAN5, D6RAU1, D6RBD4, D6RC84, D6RCN4, D6RD31, D6RDM0, D6REZ8, D6RG01, D6RGG1, D6RJG4, E9PBE1, F2Z2H9, F2Z3C5, J3KRP7, Q05513]	5590
							2.Plasma Membrane	2.Plasma Membrane, 3.Intra Cellular			ENSG00000198049	GENE-processed_transcript,protein_coding	GO:1905954				AVPR1B	AVPR1B	553			ASSOCIATED_GENE	FALSE	553	AVPR1B			[P47901]	553
							1.Extracellular	1.Extracellular, 2.Plasma Membrane, 3.Intra Cellular			ENSG00000167085	GENE-nonsense_mediated_decay,processed_transcript,protein_coding,retained_intron	GO:1900274				PHB1	PHB1	5245			ASSOCIATED_GENE	FALSE	5245	PHB1			[A8K401, P35232, Q53FV0]	5245
							2.Plasma Membrane	2.Plasma Membrane, 3.Intra Cellular			ENSG00000102468	GENE-protein_coding	GO:1900274				HTR2A	HTR2A	3356			ASSOCIATED_GENE	FALSE	3356	HTR2A			[A0A087WZJ9, A0A7P0PKG8, B3VRB0, B3VRB5, B3VRC0, L7QJB5, P28223, Q9P2Q9]	3356
5.12821			[ABL1, ABL2, ADCYAP1R1, ADRA1A, ADRA1D, AGT, AGTR1, AGXT, AKR1B10, ANG, ANGPTL3, ANXA1, ANXA8, ANXA8L1, APOC2, ARF4, ARHGAP6, ARL1, AVPR1A, AVPR1B, BICD1, C1D, C5AR1, CACNA1A, CCL5, CCN1, CCNA2, CD86, EDNRA, EGFR, ESR1, FGF13, FGF2, FGFR1, FGFR2, FGFR3, FLT1, GNA13, GNA15, GNAQ, GPR55, HPCA, HRAS, HTR2A, HTR2B, ITK, KIT, LPAR1, LPAR2, LRP1, NMUR1, P2RY12, P2RY6, PDGFRA, PDGFRB, PDPK1, PHB1, PHB2,…	[AVPR1B, HTR2A, PHB1, PRKCZ]									[Group12]	[6]	{Group12=0.00465267708214125}	{Group12=0.041874093739271256}	GO:0010517		regulation%20of%20phospholipase%20activity	4	GO_BiologicalProcess-EBI-UniProt-GOA-ACAP-ARAP_25.05.2022_00h00	FALSE	FALSE	regulation%20of%20phospholipase%20activity	regulation of phospholipase activity	0.00278239	0.0667774		GO:0010517
					Transcription Factor Complex	Transcription Factor Complex	3.Intra Cellular	3.Intra Cellular			ENSG00000157933	GENE-processed_transcript,protein_coding,retained_intron	GO:0009948				SKI	SKI	6497			ASSOCIATED_GENE	FALSE	6497	SKI			[P12755, Q7Z459, Q7Z461, Q7Z462]	6497
							3.Intra Cellular	3.Intra Cellular			ENSG00000095627	GENE-protein_coding	GO:0009948				TDRD1	TDRD1	56165			ASSOCIATED_GENE	FALSE	56165	TDRD1			[A0A140VJW6, H9KV62, H9KV63, Q9BXT4]	56165
							1.Extracellular	1.Extracellular, 2.Plasma Membrane, 3.Intra Cellular			ENSG00000176788	GENE-protein_coding	GO:0060420				BASP1	BASP1	10409			ASSOCIATED_GENE	FALSE	10409	BASP1			[P80723, U3KQP0]	10409
4.7619			[AURKA, BASP1, BMP4, C3CER1, CDX1, CDX2, CDX4, CER1, CTNNB1, DCANP1, DDIT3, EPB41L5, ETS2, FOXA2, FRS2, FZD5, GDF3, GPC3, HEY2, HOXD8, KDM6A, LDB1, LDB2, LHX1, MESP1, MESP2, NEUROG1, NODAL, NRARP, OTX2, PCSK6, PGAP1, PLD6, RIPPLY1, RIPPLY2, RNF2, RNU6-664P, SHH, SIX2, SKI, SMAD4, SRF, TASOR, TBX3, TBX6, TBXT, TDGF1, TDGF1P3, TDRD1, TDRD10, TDRD15, TDRD5, TDRD6, TDRD7, TDRKH, TIFAB, TMED2, WLS, WN…	[BASP1, SKI, TDRD1]									[Group03]	[4, 5, 6, 7]	{Group03=0.011705918477271359}	{Group03=0.05852959238635679}	GO:0009948		anterior/posterior%20axis%20specification	3	GO_BiologicalProcess-EBI-UniProt-GOA-ACAP-ARAP_25.05.2022_00h00	TRUE	FALSE	anterior/posterior%20axis%20specification	anterior/posterior axis specification	0.0117059	0.0936473		GO:0009948
7.69231			[ADNP, ARF4, ART1, ART3, ART4, ART5, HPF1, IFNG, KAT2B, PARP1, PARP10, PARP11, PARP12, PARP14, PARP15, PARP16, PARP2, PARP3, PARP4, PARP6, PARP8, PARP9, PNKP, PUM3, SIRT1, SIRT2, SIRT3, SIRT4, SIRT5, SIRT6, TINF2, TIPARP, TNKS, TNKS2, TSPAN32, WARS1, XRCC1, ZC3HAV1, ZNF83]	[PARP4, PARP6, SIRT6]									[Group11]	[5, 6]	{Group11=0.016748718422965384}	{Group11=0.03349743684593077}	GO:0006471		protein%20ADP-ribosylation	3	GO_BiologicalProcess-EBI-UniProt-GOA-ACAP-ARAP_25.05.2022_00h00	FALSE	FALSE	protein%20ADP-ribosylation	protein ADP-ribosylation	0.00306808	0.070566		GO:0006471
							2.Plasma Membrane	2.Plasma Membrane, 3.Intra Cellular			ENSG00000149596	GENE-protein_coding	GO:0005547				JPH2	JPH2	57158			ASSOCIATED_GENE	FALSE	57158	JPH2			[Q86VZ3, Q9BR39]	57158
							2.Plasma Membrane	2.Plasma Membrane, 3.Intra Cellular			ENSG00000154146	GENE-protein_coding	GO:0005547				NRGN	NRGN	4900			ASSOCIATED_GENE	FALSE	4900	NRGN			[A0A024R3M7, Q92686]	4900
							3.Intra Cellular	3.Intra Cellular			ENSG00000047365	GENE-processed_transcript,protein_coding,retained_intron	GO:0005547				ARAP2	ARAP2	116984			ASSOCIATED_GENE	FALSE	116984	ARAP2			[A0A0C4DGW1, A0A2X0SFS3, A7E2A5, D6RAD6, D6RC39, Q2M2Z8, Q8WZ64]	116984
7.14286			[ADAP1, ADAP2, AKT1, ANXA8, ANXA8L1, ARAP1, ARAP2, ARAP3, ARHGAP9, ASAP1, BTK, COMMD1, CYTH3, DAPP1, FCHSD2, FERMT2, FUNDC2, GAB2, GBF1, HIP1R, IQGAP1, IQGAP2, JPH2, KIF16B, MAPKAP1, MYO10, MYO1B, MYO1G, NRGN, OBSCN, OGT, PARD3, PHLDA3, PIRT, PLA2G4E, PLEKHB2, PTGES2, RACGAP1, RAG2, WASHC2C, ZFYVE1, ZFYVE16]	[ARAP2, JPH2, NRGN]									[Group05]	[4, 6]	{Group05=0.0037916202103650968}	{Group05=0.037916202103650966}	GO:0005547		phosphatidylinositol-3,4,5-trisphosphate%20binding	3	GO_MolecularFunction-EBI-UniProt-GOA-ACAP-ARAP_25.05.2022_00h00	TRUE	FALSE	phosphatidylinositol-3,4,5-trisphosphate%20binding	phosphatidylinositol-3,4,5-trisphosphate binding	0.00379162	0.0720408		GO:0005547
							2.Plasma Membrane	2.Plasma Membrane, 3.Intra Cellular			ENSG00000196876	GENE-nonsense_mediated_decay,processed_transcript,protein_coding,retained_intron	GO:0086010				SCN8A	SCN8A	6334			ASSOCIATED_GENE	FALSE	6334	SCN8A			[A0A1B0GVD4, A0A1B0GVM8, A0A1W2PQI5, A0A590UJP2, A0A590UK43, A0A590UK68, F8W0Q0, Q6B4S2, Q6B4S3, Q6B4S4, Q8WWN3, Q9GZR0, Q9P2Q6, Q9UQD0]	6334
8.10811			[CACNA1G, CACNA1H, CACNA1I, ENTHD1, FGF11, FGF12, FGF13, FGF14, GRP, HCN1, HCN2, HCN3, HCN4, KCNQ1, LGALSL, LSM4, NALCN, PKD2, PRKD2, SCN10A, SCN11A, SCN1A, SCN1B, SCN2A, SCN2B, SCN3A, SCN3B, SCN4A, SCN4B, SCN5A, SCN7A, SCN8A, SCN9A, SLMAP, TPCN1, TPCN2, UCMA]	[HCN4, SCN5A, SCN8A]									[Group14]	[8, 9, 10, 11, 12]	{Group14=1.4708341081696042E-4}	{Group14=0.002059167751437446}	GO:0005248		voltage-gated%20sodium%20channel%20activity	3	GO_BiologicalProcess-EBI-UniProt-GOA-ACAP-ARAP_25.05.2022_00h00	FALSE	FALSE	voltage-gated%20sodium%20channel%20activity	voltage-gated sodium channel activity	0.00263705	0.0659262		GO:0005248
							0.Annotation definition not found in 'Homo Sapiens.properties' file	0.Annotation definition not found in 'Homo Sapiens.properties' file			ENSG00000137817	GENE-nonsense_mediated_decay,processed_transcript,protein_coding,retained_intron	GO:1990404				PARP6	PARP6	56965			ASSOCIATED_GENE	FALSE	56965	PARP6			[A0A024R5Z4, A0A087X1Y8, A0PJ50, F5H3B4, H3BMA3, H3BQ70, H3BQK2, H3BQM7, H3BRR4, H3BRZ3, H3BSK7, H3BTE2, H3BTI3, H3BUQ6, H3BUY2, L8EB14, Q0VDG0, Q2NL67, Q9NPQ9]	56965
							3.Intra Cellular	3.Intra Cellular, 5.Nucleus			ENSG00000077463	GENE-nonsense_mediated_decay,protein_coding,retained_intron	GO:1990404				SIRT6	SIRT6	51548			ASSOCIATED_GENE	FALSE	51548	SIRT6			[B4DDV3, M0QXA0, M0QZ09, M0R0B2, M0R1F6, M0R1N9, Q8N6T7]	51548
							1.Extracellular	1.Extracellular, 3.Intra Cellular			ENSG00000102699	GENE-processed_transcript,protein_coding,retained_intron	GO:1990404				PARP4	PARP4	143			ASSOCIATED_GENE	FALSE	143	PARP4			[A0PJ82, Q9UKK3]	143
9.67742			[ART1, ART3, ART4, ART5, DTX3L, HMGN1, PARP1, PARP10, PARP11, PARP12, PARP14, PARP15, PARP16, PARP2, PARP3, PARP4, PARP6, PARP8, PARP9, SIRT1, SIRT2, SIRT3, SIRT4, SIRT5, SIRT6, TGFB1, TIPARP, TNKS, TNKS2, TSPAN32, ZC3HAV1]	[PARP4, PARP6, SIRT6]									[Group11]	[5]	{Group11=0.016748718422965384}	{Group11=0.03349743684593077}	GO:0003950		NAD+%20ADP-ribosyltransferase%20activity	3	GO_MolecularFunction-EBI-UniProt-GOA-ACAP-ARAP_25.05.2022_00h00	FALSE	FALSE	NAD+%20ADP-ribosyltransferase%20activity	NAD+ ADP-ribosyltransferase activity	0.00157627	0.0472881		GO:0003950
							2.Plasma Membrane	2.Plasma Membrane, 3.Intra Cellular, 5.Nucleus			ENSG00000183873	GENE-processed_transcript,protein_coding,retained_intron	GO:0099622				SCN5A	SCN5A	6331			ASSOCIATED_GENE	FALSE	6331	SCN5A			[A0A0A0MT39, A0A7R6M6R3, A0A7R6M6R4, A3EY18, A3EY19, A3EY20, A3EY21, D3YHE8, E9PG18, E9PHB6, H9KVD2, K4DIA1, Q14524, Q2QFB5, Q86V90, Q8WTQ6, Q8WTS0, Q8WWN5, Q8WWN6, S5NU80]	6331
							3.Intra Cellular	3.Intra Cellular			ENSG00000147454	GENE-nonsense_mediated_decay,processed_transcript,protein_coding,retained_intron	GO:0003161				SLC25A37	SLC25A37	51312			ASSOCIATED_GENE	FALSE	51312	SLC25A37			[F8W9Q7, H0YAT5, Q71JB2, Q9NYZ2]	51312
							2.Plasma Membrane	2.Plasma Membrane, 3.Intra Cellular			ENSG00000138622	GENE-protein_coding	GO:1990573				HCN4	HCN4	10021			ASSOCIATED_GENE	FALSE	10021	HCN4			[Q9Y3Q4]	10021
7.69231			[BMP4, BMPR1A, BVES, CACNA1G, CDC42, DSG2, GARS1, GATA4, GATA6, GJA1, GJA5, GJB6, HCN4, HEY1, HEY2, HOPX, ID2, IRX3, ISL1, MAML1, MESP1, MSC, MSX1, MSX2, NKX2-5, NOTCH1, NOTCH2, NPPA, NPPB, NRG1, SCN5A, SHOX2, SLC25A37, SMAD1, SMAD4, SMAD5, TBX18, TBX3, TBX5]	[HCN4, SCN5A, SLC25A37]									[Group14]	[6, 7, 8]	{Group14=1.4708341081696042E-4}	{Group14=0.002059167751437446}	GO:0003161		cardiac%20conduction%20system%20development	3	GO_BiologicalProcess-EBI-UniProt-GOA-ACAP-ARAP_25.05.2022_00h00	FALSE	FALSE	cardiac%20conduction%20system%20development	cardiac conduction system development	0.00306808	0.070566		GO:0003161
							1.Extracellular	1.Extracellular, 2.Plasma Membrane			ENSG00000196189	GENE-processed_transcript,protein_coding,retained_intron	GO:1902284				SEMA4A	SEMA4A	64218			ASSOCIATED_GENE	FALSE	64218	SEMA4A			[A0A0J9YVY6, B4DKS5, Q5TCI4, Q5TCI6, Q5TCJ5, Q5TCJ7, Q9H3S1]	64218
							1.Extracellular	1.Extracellular, 2.Plasma Membrane			ENSG00000075223	GENE-nonsense_mediated_decay,processed_transcript,protein_coding	GO:1902284				SEMA3C	SEMA3C	10512			ASSOCIATED_GENE	FALSE	10512	SEMA3C			[F2Z2Y0, F8WEP9, Q75L25, Q75MX0, Q99985]	10512
							1.Extracellular	1.Extracellular, 2.Plasma Membrane			ENSG00000185033	GENE-nonsense_mediated_decay,processed_transcript,protein_coding,retained_intron	GO:1902284				SEMA4B	SEMA4B	10509			ASSOCIATED_GENE	FALSE	10509	SEMA4B			[H0YKV7, H0YLN3, H0YM68, H0YMD6, H0YMR1, H0YMZ3, H0YN49, H0YNC4, H0YNM2, Q4VBY2, Q9NPR2]	10509
4.61538			[ACVR1, ALX1, ANXA6, BMP4, BMP7, CDC42, CORO1C, EDN1, EDN3, EDNRA, EDNRB, EFNB1, ENG, ERBB4, FGF19, FN1, FOLR1, FOLR2, GBX2, GDNF, HAND2, HIF1A, HTR2B, ISL1, KITLG, LAMA5, NELL1, NELL2, NRP1, NRP2, NRTN, OVOL2, PHACTR4, PHOX2B, PITX2, RADIL, RET, RNU1-93P, SEMA3A, SEMA3B, SEMA3C, SEMA3D, SEMA3E, SEMA3F, SEMA3G, SEMA4A, SEMA4B, SEMA4C, SEMA4D, SEMA4F, SEMA4G, SEMA5A, SEMA5B, SEMA6A, SEMA6B, SEMA6C…	[SEMA3C, SEMA4A, SEMA4B]									[Group15]	[6, 7, 8]	{Group15=0.013108773666635577}	{Group15=0.05243509466654231}	GO:0001755		neural%20crest%20cell%20migration	3	GO_BiologicalProcess-EBI-UniProt-GOA-ACAP-ARAP_25.05.2022_00h00	FALSE	FALSE	neural%20crest%20cell%20migration	neural crest cell migration	0.0127378	0.0891644		GO:0001755
