# Supplementary material for: Extracellular vesicle small RNA cargo discriminates non-cancer donors from pediatric B-lymphoblastic leukemia patients
Source: Front Oncol. 2023 Nov 13;13:1272883. doi: 10.3389/fonc.2023.1272883 (PMC10679349; doi:10.3389/fonc.2023.1272883)
Supplement: Supplementary file 6 [file Table_5.xlsx]

## Sheet: Sheet1
Supp File 4. List of miRNAs and expected packaged mRNA targets.
miRNA	target
hsa-miR-4645	CALM2
hsa-miR-4645	LIX1
hsa-miR-4645	IL33
hsa-miR-4645	CENPQ
hsa-miR-4645	LCOR
hsa-miR-4645	SOHLH2
hsa-miR-4645	TKTL1
hsa-miR-4645	CCT8
hsa-miR-4645	NRG1
hsa-miR-4645	OR2H1
hsa-miR-4645	SAMSN1
hsa-miR-4645	C2orf88
hsa-miR-4645	WDR64
hsa-miR-4645	ATP13A4
hsa-miR-4645	OLFM3
hsa-miR-4645	URI1
hsa-miR-4645	DESI2
hsa-miR-4645	MANEA
hsa-miR-4645	ANKRD10
hsa-miR-4645	PIGA
hsa-miR-4645	C16orf87
hsa-miR-4645	ENTHD1
hsa-miR-4645	ABT1
hsa-miR-4645	FBXO6
hsa-miR-4645	SPDYA
hsa-miR-4645	PDE6H
hsa-miR-4645	RAP1A
hsa-miR-4645	CCDC169-SOHLH2
hsa-miR-4645	OMG
hsa-miR-4645	RBM39
hsa-miR-4645	AKT3
hsa-miR-4645	RHOA
hsa-miR-4645	XDH
hsa-miR-4645	CHN2
hsa-miR-4645	AP3B1
hsa-miR-4645	IL7
hsa-miR-4645	CLVS1
hsa-miR-4645	TRMT10A
hsa-miR-4645	NAP1L5
hsa-miR-4645	ZNF225
hsa-miR-4645	C16orf95
hsa-miR-4645	TTPA
hsa-miR-4645	TMEM19
hsa-miR-4645	PHACTR2
hsa-miR-4645	LRP12
hsa-miR-4645	COMMD10
hsa-miR-4645	ARRDC3
hsa-miR-4645	RAN
hsa-miR-4645	ZNF98
hsa-miR-4645	UGT2A3
hsa-miR-4645	MUC15
hsa-miR-4645	LUM
hsa-miR-4645	EDN3
hsa-miR-4645	HAPLN4
hsa-miR-4645	MYRIP
hsa-miR-4645	TBCE
hsa-miR-4645	ELK3
hsa-miR-4645	CALB1
hsa-miR-4645	VGLL2
hsa-miR-4645	ZNF564
hsa-miR-4645	ZNF708
hsa-miR-4645	SCAI
hsa-miR-4645	ACADM
hsa-miR-4645	PDP1
hsa-miR-4645	GLRA2
hsa-miR-4645	TAF9B
hsa-miR-4645	CA10
hsa-miR-4645	ZNF431
hsa-miR-4645	OLAH
hsa-miR-4645	MPDZ
hsa-miR-4645	IER3
hsa-miR-4645	TMEM179B
hsa-miR-4645	GNAQ
hsa-miR-4645	INO80D
hsa-miR-4645	TCFL5
hsa-miR-4645	GLIPR1L2
hsa-miR-4645	MFF
hsa-miR-4645	EDIL3
hsa-miR-4645	CELF2
hsa-miR-4645	MAGI2
hsa-miR-4645	USP43
hsa-miR-4645	SERBP1
hsa-miR-4645	ATF1
hsa-miR-4645	SPATA2
hsa-miR-4645	KMT2E
hsa-miR-4645	NFYB
hsa-miR-4645	DDIT3
hsa-miR-4645	WRN
hsa-miR-4645	ZNF257
hsa-miR-4645	RNF20
hsa-miR-4645	AQR
hsa-miR-4645	RBM44
hsa-miR-4645	TMEM59
hsa-miR-4645	PAFAH1B1
hsa-miR-4645	PWP2
hsa-miR-4645	NOVA1
hsa-miR-4645	CXCL13
hsa-miR-4645	TTC7B
hsa-miR-4645	DCP2
hsa-miR-4645	ZNF45
hsa-miR-4645	SPTSSB
hsa-miR-4645	WDR45B
hsa-miR-4645	NAA50
hsa-miR-4645	RGS1
hsa-miR-4645	P2RY14
hsa-miR-4645	STRN
hsa-miR-4645	SIN3A
hsa-miR-4645	GPR68
hsa-miR-4645	PARP4
hsa-miR-4645	MAP2K1
hsa-miR-4645	DPP6
hsa-miR-4645	IGDCC3
hsa-miR-4645	WNT5B
hsa-miR-4645	ZFY
hsa-miR-4645	LMAN2L
hsa-miR-4645	ZNF492
hsa-miR-4645	PCCB
hsa-miR-4645	CYBRD1
hsa-miR-4645	E2F3
hsa-miR-4645	TTC33
hsa-miR-4645	MELK
hsa-miR-4645	DCBLD2
hsa-miR-4645	F2R
hsa-miR-4645	PODXL
hsa-miR-4645	ZNF100
hsa-miR-4645	EPSTI1
hsa-miR-4645	NAPG
hsa-miR-4645	PTCHD3
hsa-miR-4645	ZNF518B
hsa-miR-4645	AFM
hsa-miR-4645	GRID2
hsa-miR-4645	SLC51A
hsa-miR-4645	RAB30
hsa-miR-4645	MTOR
hsa-miR-4645	HSD3B2
hsa-miR-4645	ATP1B1
hsa-miR-4645	PHIP
hsa-miR-4645	ZNF681
hsa-miR-4645	RNF169
hsa-miR-4645	PAQR7
hsa-miR-4645	DCTN5
hsa-miR-4645	SPRED1
hsa-miR-4645	TBC1D22B
hsa-miR-4645	RBL2
hsa-miR-4645	PGM3
hsa-miR-4645	NTRK2
hsa-miR-4645	MAGEE2
hsa-miR-4645	CENPK
hsa-miR-4645	ARHGAP24
hsa-miR-4645	MRPL9
hsa-miR-4645	CXorf21
hsa-miR-4645	REEP1
hsa-miR-4645	SECISBP2L
hsa-miR-4645	PARVA
hsa-miR-4645	FREM3
hsa-miR-4645	MPP7
hsa-miR-4645	C18orf25
hsa-miR-4645	CPEB3
hsa-miR-4645	HIBCH
hsa-miR-4645	OSGIN2
hsa-miR-4645	CCDC141
hsa-miR-4645	CARD6
hsa-miR-4645	SMIM13
hsa-miR-4645	CD200R1
hsa-miR-4645	MBNL2
hsa-miR-4645	PDE8A
hsa-miR-4645	TFAM
hsa-miR-4645	RAB3B
hsa-miR-4645	DPP10
hsa-miR-4645	KISS1R
hsa-miR-4645	TSHZ2
hsa-miR-4645	KCNK15
hsa-miR-4645	RASGRP1
hsa-miR-4645	PUM1
hsa-miR-4645	RASL10B
hsa-miR-4645	SCG2
hsa-miR-4645	ZPBP2
hsa-miR-4645	SLC22A15
hsa-miR-4645	XKR6
hsa-miR-4645	SLC18A2
hsa-miR-4645	CYBB
hsa-miR-4645	KLF2
hsa-miR-4645	PELI2
hsa-miR-4645	CAAP1
hsa-miR-4645	PRKAB1
hsa-miR-4645	RCC2
hsa-miR-4645	SLIT3
hsa-miR-4645	IRGQ
hsa-miR-4645	NDUFB5
hsa-miR-4645	EPDR1
hsa-miR-4645	OXR1
hsa-miR-4645	SLC38A2
hsa-miR-4645	VPS36
hsa-miR-4645	RDH11
hsa-miR-4645	ATXN7
hsa-miR-4645	TMEM68
hsa-miR-4645	SLMAP
hsa-miR-4645	ZSCAN22
hsa-miR-4645	LRRC58
hsa-miR-4645	ZNF680
hsa-miR-4645	PAWR
hsa-miR-4645	GRM5
hsa-miR-4645	FAT1
hsa-miR-4645	LIPA
hsa-miR-4645	GDF6
hsa-miR-4645	PAPOLG
hsa-miR-4645	MBTD1
hsa-miR-4645	SPRY4
hsa-miR-4645	TMEM87B
hsa-miR-4645	LATS2
hsa-miR-4645	SNRNP48
hsa-miR-4645	SMARCD1
hsa-miR-4645	ADAM10
hsa-miR-4645	LGALS8
hsa-miR-4645	UBE3C
hsa-miR-4645	DDHD2
hsa-miR-4645	ASB14
hsa-miR-4645	HS3ST4
hsa-miR-4645	ZNF300
hsa-miR-4645	DIS3
hsa-miR-4645	EI24
hsa-miR-4645	DPP4
hsa-miR-4645	MRPS10
hsa-miR-4645	TFRC
hsa-miR-4645	PPP1R1C
hsa-miR-4645	SYNPO2
hsa-miR-4645	CEBPB
hsa-miR-4645	CSF2RB
hsa-miR-4645	STAC2
hsa-miR-4645	MKNK2
hsa-miR-4645	LRIG1
hsa-miR-4645	LHFPL1
hsa-miR-4645	NOD2
hsa-miR-4645	DDX23
hsa-miR-4645	MMP16
hsa-miR-4645	ASB4
hsa-miR-4645	ZIC4
hsa-miR-4645	PIP4K2A
hsa-miR-4645	BET1
hsa-miR-4645	KCNH5
hsa-miR-4645	FZD4
hsa-miR-4645	TOP2A
hsa-miR-4645	ZBTB22
hsa-miR-4645	YPEL5
hsa-miR-4645	ZNF605
hsa-miR-4645	ACLY
hsa-miR-4645	BLOC1S3
hsa-miR-4645	CCNT1
hsa-miR-4645	ANGEL2
hsa-miR-4645	NUBPL
hsa-miR-4645	PAX9
hsa-miR-4645	VMAC
hsa-miR-4645	KCTD6
hsa-miR-4645	ZNF366
hsa-miR-4645	HNRNPK
hsa-miR-4645	YME1L1
hsa-miR-4645	RHBDD1
hsa-miR-4645	TMEM52B
hsa-miR-4645	TRAF3
hsa-miR-4645	TRAPPC10
hsa-miR-4645	GMFB
hsa-miR-4645	RBPMS2
hsa-miR-4645	LAMP2
hsa-miR-4645	YARS
hsa-miR-4645	RNF125
hsa-miR-4645	NPAS3
hsa-miR-4645	ZFP91
hsa-miR-4645	ZNF253
hsa-miR-4645	KIF2C
hsa-miR-4645	TOP2B
hsa-miR-4645	CADM2
hsa-miR-4645	CLRN3
hsa-miR-4645	TSC22D2
hsa-miR-4645	PIGN
hsa-miR-4645	ZNF268
hsa-miR-4645	TP53INP2
hsa-miR-4645	LPP
hsa-miR-4645	DHCR24
hsa-miR-4645	UGT2A1
hsa-miR-4645	FAM193A
hsa-miR-4645	NSL1
hsa-miR-4645	LINGO2
hsa-miR-4645	SNX10
hsa-miR-4645	SLC35C1
hsa-miR-4645	SLIT2
hsa-miR-4645	TEX261
hsa-miR-4645	STRAP
hsa-miR-4645	EED
hsa-miR-4645	LOX
hsa-miR-4645	MAPRE2
hsa-miR-4645	UBL3
hsa-miR-4645	PTP4A1
hsa-miR-4645	DEK
hsa-miR-4645	TXNRD1
hsa-miR-4645	MEF2A
hsa-miR-4645	MTDH
hsa-miR-4645	CATSPERG
hsa-miR-4645	ZNF202
hsa-miR-4645	KIAA1549L
hsa-miR-4645	DDO
hsa-miR-4645	TPK1
hsa-miR-4645	SIDT1
hsa-miR-4645	FAM149B1
hsa-miR-4645	ANKRD28
hsa-miR-4645	SLC38A1
hsa-miR-4645	CPEB2
hsa-miR-4645	GPX8
hsa-miR-4645	BNIP2
hsa-miR-4645	CAMSAP2
hsa-miR-4645	RYBP
hsa-miR-4645	SYNCRIP
hsa-miR-4645	ASB1
hsa-miR-4645	SOX10
hsa-miR-4645	ABL2
hsa-miR-4645	GABPA
hsa-miR-4645	VASH2
hsa-miR-4645	CA13
hsa-miR-4645	SLC34A1
hsa-miR-4645	SWT1
hsa-miR-4645	ENTPD1
hsa-miR-4645	MAPKAPK2
hsa-miR-4645	NFKBIZ
hsa-miR-4645	HADH
hsa-miR-4645	CDH7
hsa-miR-4645	PPP2R2C
hsa-miR-4645	MAPRE1
hsa-miR-4645	TRPS1
hsa-miR-4645	EREG
hsa-miR-4645	HAVCR2
hsa-miR-4645	TMEM260
hsa-miR-4645	ONECUT2
hsa-miR-4645	FIGN
hsa-miR-4645	UBFD1
hsa-miR-4645	ZXDA
hsa-miR-4645	PARPBP
hsa-miR-4645	ZNF618
hsa-miR-4645	SNX1
hsa-miR-4645	CMIP
hsa-miR-4645	NR3C1
hsa-miR-4645	AGAP1
hsa-miR-4645	CLTC
hsa-miR-4645	HDX
hsa-miR-4645	ARHGEF39
hsa-miR-4645	ARHGAP26
hsa-miR-4645	DHX33
hsa-miR-4645	SLC35B4
hsa-miR-4645	PTPN14
hsa-miR-4645	VTI1A
hsa-miR-4645	EGF
hsa-miR-4645	MRRF
hsa-miR-4645	ZNF521
hsa-miR-4645	IRF2BP2
hsa-miR-4645	CDK17
hsa-miR-4645	ISCA1
hsa-miR-4645	PHF23
hsa-miR-4645	FBXO45
hsa-miR-4645	CASK
hsa-miR-4645	KLF7
hsa-miR-4645	MGAT5
hsa-miR-4645	ADO
hsa-miR-4645	MTMR4
hsa-miR-4645	CCDC71L
hsa-miR-4645	PALLD
hsa-miR-4645	FGD4
hsa-miR-4645	CACFD1
hsa-miR-4645	MYO5B
hsa-miR-4645	DIXDC1
hsa-miR-4645	IRX2
hsa-miR-4645	SIGLEC5
hsa-miR-4645	RASGRF2
hsa-miR-4645	ADCY1
hsa-miR-4645	CDK19
hsa-miR-4645	CNNM1
hsa-miR-4645	C2CD5
hsa-miR-4645	ANKRD12
hsa-miR-4645	FLRT3
hsa-miR-4645	NAPEPLD
hsa-miR-4645	ZNF84
hsa-miR-4645	RBMS3
hsa-miR-4645	TSTD2
hsa-miR-4645	ZFHX4
hsa-miR-4645	PPP1R3B
hsa-miR-4645	ZBTB20
hsa-miR-4645	GPC6
hsa-miR-4645	SLC43A2
hsa-miR-4645	ETNK1
hsa-miR-4645	DUSP8
hsa-miR-4645	PDE4D
hsa-miR-4645	PEAK1
hsa-miR-4645	SYNJ1
hsa-miR-4645	CHRAC1
hsa-miR-4645	ZNF445
hsa-miR-4645	ZNF831
hsa-miR-4645	STXBP5
hsa-miR-4645	RIMBP2
hsa-miR-4645	B4GALT2
hsa-miR-4645	TBC1D16
hsa-miR-4645	CANT1
hsa-miR-4645	IDS
hsa-miR-4645	DOK7
hsa-miR-4645	ALCAM
hsa-miR-4645	NBEAL1
hsa-miR-4645	WNT9B
hsa-miR-4645	CEP85
hsa-miR-4645	SV2B
hsa-miR-4645	SEMA5A
hsa-miR-4645	S1PR1
hsa-miR-4645	KDM5A
hsa-miR-4645	ZNF497
hsa-miR-4645	MED4
hsa-miR-4645	ATRN
hsa-miR-4645	MCPH1
hsa-miR-4645	YIPF6
hsa-miR-4645	CEP350
hsa-miR-4645	CCNY
hsa-miR-4645	GCNT1
hsa-miR-4645	TNS1
hsa-miR-4645	AIMP1
hsa-miR-4645	IDS
hsa-miR-4645	SRPK1
hsa-miR-4645	SLC30A10
hsa-miR-4645	TBC1D9
hsa-miR-4645	SEMA5B
hsa-miR-4645	DNAJC10
hsa-miR-4645	PVR
hsa-miR-4645	TMEM132B
hsa-miR-4645	FAM227A
hsa-miR-4645	CBX5
hsa-miR-4645	BCL2L14
hsa-miR-4645	CDS2
hsa-miR-4645	CSNK1G3
hsa-miR-4645	ADAMTS17
hsa-miR-4645	IMPG2
hsa-miR-4645	REEP5
hsa-miR-4645	SLC5A3
hsa-miR-4645	SLC5A3
hsa-miR-4645	TRIM66
hsa-miR-4645	KBTBD12
hsa-miR-4645	CCDC174
hsa-miR-4645	IPO13
hsa-miR-4645	BAG5
hsa-miR-4645	SLC7A6
hsa-miR-4645	PPIA
hsa-miR-4645	IPO5
hsa-miR-4645	MYO5A
hsa-miR-4645	HEYL
hsa-miR-4645	INPP4B
hsa-miR-4645	ERC1
hsa-miR-4645	ABLIM3
hsa-miR-4645	GPR12
hsa-miR-4645	CELF1
hsa-miR-4645	POLR3A
hsa-miR-4645	ARHGAP20
hsa-miR-4645	NRP1
hsa-miR-4645	PLG
hsa-miR-4645	KIAA1147
hsa-miR-4645	UHRF1BP1
hsa-miR-4645	ZNF788
hsa-miR-4645	UACA
hsa-miR-4645	SLC5A1
hsa-miR-4645	SLC35E2B
hsa-miR-4645	CHIC1
hsa-miR-4645	ZNF596
hsa-miR-4645	PDXK
hsa-miR-4645	ANKRD52
hsa-miR-4645	TRPC6
hsa-miR-4645	ZNF788
hsa-miR-4645	ZNF138
hsa-miR-4645	OSMR
hsa-miR-4645	MIPOL1
hsa-miR-4645	AFF1
hsa-miR-4645	CACNB4
hsa-miR-4645	TMEM248
hsa-miR-4645	KCNJ2
hsa-miR-4645	SERTAD4
hsa-miR-4645	CREB1
hsa-miR-4645	MACF1
hsa-miR-4645	MED12L
hsa-miR-4645	AFAP1L1
hsa-miR-4645	KIF11
hsa-miR-4645	TOM1L2
hsa-miR-4645	RAD18
hsa-miR-4645	NCS1
hsa-miR-4645	CAMK2G
hsa-miR-4645	LMX1B
hsa-miR-4645	ACVR2A
hsa-miR-4645	CSRNP3
hsa-miR-4645	AAK1
hsa-miR-4645	OAZ2
hsa-miR-4645	MRPL19
hsa-miR-4645	UPK1B
hsa-miR-4645	ATOH8
hsa-miR-4645	STX3
hsa-miR-4645	HINT3
hsa-miR-4645	KSR2
hsa-miR-4645	PEX26
hsa-miR-4645	EVC
hsa-miR-4645	USP37
hsa-miR-4645	INCENP
hsa-miR-4645	RUNX1T1
hsa-miR-4645	GAS7
hsa-miR-4645	OTUD3
hsa-miR-4645	RPL28
hsa-miR-4645	RBMS2
hsa-miR-4645	ITGA11
hsa-miR-4645	ATP8A2
hsa-miR-4645	RPGRIP1L
hsa-miR-4645	CUL4B
hsa-miR-4645	CACNA2D1
hsa-miR-4645	MAVS
hsa-miR-4645	XPNPEP3
hsa-miR-4645	TRERF1
hsa-miR-4645	CPSF6
hsa-miR-4645	TSPYL5
hsa-miR-4645	MSANTD2
hsa-miR-4645	PTPRD
hsa-miR-4645	NDST1
hsa-miR-4645	LZTS1
hsa-miR-4645	UPRT
hsa-miR-4645	DNAL1
hsa-miR-4645	CDC42BPG
hsa-miR-4645	SETBP1
hsa-miR-4645	NUFIP2
hsa-miR-4645	PIP5K1C
hsa-miR-4645	FAM155B
hsa-miR-4645	APBA1
hsa-miR-4645	C18orf54
hsa-miR-4645	SLC25A15
hsa-miR-4645	MED13
hsa-miR-4645	SESTD1
hsa-miR-4645	AP5B1
hsa-miR-4645	FMN1
hsa-miR-4645	ZNF827
hsa-miR-4645	XRCC3
hsa-miR-4645	GM2A
hsa-miR-4645	OXNAD1
hsa-miR-4645	NSD1
hsa-miR-4645	ZNF132
hsa-miR-4645	PDCD6IP
hsa-miR-4645	ZNF516
hsa-miR-4645	ERP29
hsa-miR-4645	SETD5
hsa-miR-4645	ALPK3
hsa-miR-4645	FBXO41
hsa-miR-4645	NEU3
hsa-miR-4645	GLG1
hsa-miR-4645	ZCCHC14
hsa-miR-4645	MFSD6
hsa-miR-4645	SH3BP2
hsa-miR-4645	REPS2
hsa-miR-4645	ACTR1A
hsa-miR-4645	ZNF148
hsa-miR-4645	CCDC115
hsa-miR-4645	CNOT6L
hsa-miR-4645	DCAF10
hsa-miR-4645	RPP14
hsa-miR-4645	RPP14
hsa-miR-4645	SBNO1
hsa-miR-4645	SSBP2
hsa-miR-4645	SMIM12
hsa-miR-4645	ADARB2
hsa-miR-4645	TMEM135
hsa-miR-4645	MTA3
hsa-miR-4645	TM9SF2
hsa-miR-4645	TRPM7
hsa-miR-4645	SIPA1L1
hsa-miR-4645	MAPKAP1
hsa-miR-4645	VTA1
hsa-miR-4645	TM2D2
hsa-miR-4645	MID1
hsa-miR-4645	AKR1D1
hsa-miR-4645	CNNM3
hsa-miR-4645	NOX1
hsa-miR-4645	ZMAT2
hsa-miR-4645	SIX1
hsa-miR-4645	ARGFX
hsa-miR-4645	TSPAN3
hsa-miR-4645	AGFG2
hsa-miR-4645	SIGLEC5
hsa-miR-4645	UGT2A1
hsa-miR-4645	NAV1
hsa-miR-4645	CSMD1
hsa-miR-4645	MCF2L2
hsa-miR-4645	SHC3
hsa-miR-4645	MS4A6A
hsa-miR-4645	CCNL2
hsa-miR-4645	ESYT3
hsa-miR-3143	GPCPD1
hsa-miR-3143	MDFIC
hsa-miR-3143	FBXO21
hsa-miR-3143	TMEM33
hsa-miR-3143	NRARP
hsa-miR-3143	KLHL5
hsa-miR-3143	SNX18
hsa-miR-3143	KCTD8
hsa-miR-3143	SMIM8
hsa-miR-3143	SLC38A4
hsa-miR-3143	ZNF800
hsa-miR-3143	MBTD1
hsa-miR-3143	SH3GLB1
hsa-miR-3143	CADM2
hsa-miR-3143	MATR3
hsa-miR-3143	FZD4
hsa-miR-3143	LCA5
hsa-miR-3143	FOXG1
hsa-miR-3143	DPY19L3
hsa-miR-3143	AMMECR1
hsa-miR-3143	ZNF280D
hsa-miR-3143	SCG2
hsa-miR-3143	C2orf69
hsa-miR-3143	TNPO1
hsa-miR-3143	SRSF2
hsa-miR-3143	LCOR
hsa-miR-3143	NDUFB5
hsa-miR-3143	ADAM23
hsa-miR-3143	PWWP2A
hsa-miR-3143	DLX3
hsa-miR-3143	CNOT6L
hsa-miR-3143	SLC35A1
hsa-miR-3143	ANO6
hsa-miR-3143	OSBPL8
hsa-miR-3143	AQP4
hsa-miR-3143	PPP4R2
hsa-miR-3143	NUDT12
hsa-miR-3143	CGGBP1
hsa-miR-3143	PSIP1
hsa-miR-3143	INPP1
hsa-miR-3143	ARHGEF10
hsa-miR-3143	B3GNT5
hsa-miR-3143	CHML
hsa-miR-3143	RAB6A
hsa-miR-3143	DACH1
hsa-miR-3143	C15orf41
hsa-miR-3143	RBM46
hsa-miR-3143	ANO5
hsa-miR-3143	EIF5A2
hsa-miR-3143	ZBTB21
hsa-miR-3143	KLHDC10
hsa-miR-3143	GOPC
hsa-miR-3143	NADK2
hsa-miR-3143	FIGN
hsa-miR-3143	NSMCE2
hsa-miR-3143	NOG
hsa-miR-3143	ZFHX4
hsa-miR-3143	FAM126B
hsa-miR-3143	MBNL3
hsa-miR-3143	LRCH2
hsa-miR-3143	SPPL2A
hsa-miR-3143	A1CF
hsa-miR-3143	SASS6
hsa-miR-3143	DSCC1
hsa-miR-3143	EMCN
hsa-miR-3143	MSL3
hsa-miR-3143	SLC30A8
hsa-miR-3143	C12orf56
hsa-miR-3143	TNFSF11
hsa-miR-3143	GLT6D1
hsa-miR-3143	RNF2
hsa-miR-3143	RASAL2
hsa-miR-3143	B3GNT2
hsa-miR-3143	SIPA1L2
hsa-miR-3143	OSM
hsa-miR-3143	ATF7IP
hsa-miR-3143	H2AFY
hsa-miR-3143	LGALSL
hsa-miR-3143	POC5
hsa-miR-3143	DMRT3
hsa-miR-3143	INTU
hsa-miR-3143	WNK3
hsa-miR-3143	CADM1
hsa-miR-3143	SCN3A
hsa-miR-3143	CHD6
hsa-miR-3143	KLHL15
hsa-miR-3143	DNAJB6
hsa-miR-3143	FOXO3
hsa-miR-3143	POF1B
hsa-miR-3143	AHCY
hsa-miR-3143	ZIC3
hsa-miR-3143	PIK3C2A
hsa-miR-3143	SERINC5
hsa-miR-3143	BMP2K
hsa-miR-3143	THUMPD1
hsa-miR-3143	KANSL2
hsa-miR-3143	TMEM167A
hsa-miR-3143	TSPYL5
hsa-miR-3143	CDH6
hsa-miR-3143	UBE2W
hsa-miR-3143	ZBTB43
hsa-miR-3143	GRIK2
hsa-miR-3143	COX7A2L
hsa-miR-3143	HAPLN1
hsa-miR-3143	USPL1
hsa-miR-3143	TRPM7
hsa-miR-3143	FGD6
hsa-miR-3143	BLOC1S4
hsa-miR-3143	ABCD2
hsa-miR-3143	SAMD8
hsa-miR-3143	EIF4A2
hsa-miR-3143	TAF1A
hsa-miR-3143	UBA2
hsa-miR-3143	ZYG11B
hsa-miR-3143	NDUFB4
hsa-miR-3143	FOXD4
hsa-miR-3143	HEBP2
hsa-miR-3143	TMBIM4
hsa-miR-3143	ADD3
hsa-miR-3143	HNRNPDL
hsa-miR-3143	FOXD4L1
hsa-miR-3143	SLC7A11
hsa-miR-3143	MRPS18C
hsa-miR-3143	GPR82
hsa-miR-3143	DNAJC27
hsa-miR-3143	NCAPG2
hsa-miR-3143	NCKAP1
hsa-miR-3143	BTAF1
hsa-miR-3143	DMC1
hsa-miR-3143	AZIN1
hsa-miR-3143	GALR1
hsa-miR-3143	ISOC1
hsa-miR-3143	GOLGA8J
hsa-miR-3143	TYW3
hsa-miR-3143	LATS2
hsa-miR-3143	MBNL1
hsa-miR-3143	WDR75
hsa-miR-3143	GOLGA8M
hsa-miR-3143	GABRR2
hsa-miR-3143	ZNF131
hsa-miR-3143	LIFR
hsa-miR-3143	GOLGA8O
hsa-miR-3143	SV2A
hsa-miR-3143	TMOD3
hsa-miR-3143	FOXN2
hsa-miR-3143	DCP2
hsa-miR-3143	DPP10
hsa-miR-3143	GOLGA8R
hsa-miR-3143	ST6GALNAC3
hsa-miR-3143	PAPOLA
hsa-miR-3143	PUM2
hsa-miR-3143	PRR15
hsa-miR-3143	PREX2
hsa-miR-3143	CSMD3
hsa-miR-3143	HNRNPA2B1
hsa-miR-3143	SOX11
hsa-miR-3143	GOLGA8N
hsa-miR-3143	CYB5R4
hsa-miR-3143	MKLN1
hsa-miR-3143	MON2
hsa-miR-3143	CIAO1
hsa-miR-3143	SBF2
hsa-miR-3143	GOLGA6D
hsa-miR-3143	ZNF260
hsa-miR-3143	PANK1
hsa-miR-3143	FAM117A
hsa-miR-3143	KCNJ2
hsa-miR-3143	SMIM14
hsa-miR-3143	FOXD4L3
hsa-miR-3143	UHRF1BP1L
hsa-miR-3143	CATSPERB
hsa-miR-3143	CERS3
hsa-miR-3143	SIX4
hsa-miR-3143	FGFR2
hsa-miR-3143	PDHX
hsa-miR-3143	EFR3B
hsa-miR-3143	FOXD4L6
hsa-miR-3143	ETNK1
hsa-miR-3143	TCERG1
hsa-miR-3143	SENP7
hsa-miR-3143	PBX3
hsa-miR-3143	GOLGA6B
hsa-miR-3143	STAM
hsa-miR-3143	HERC4
hsa-miR-3143	FGF12
hsa-miR-3143	TMEM243
hsa-miR-3143	ADSS
hsa-miR-3143	ZFPM2
hsa-miR-3143	RBL2
hsa-miR-3143	RAB6C
hsa-miR-3143	KIAA0753
hsa-miR-3143	MAK
hsa-miR-3143	RTN1
hsa-miR-3143	KIF4A
hsa-miR-3143	GOLGA6C
hsa-miR-3143	TMEM132B
hsa-miR-3143	CASP7
hsa-miR-3143	EML6
hsa-miR-3143	BEND6
hsa-miR-3143	TMED5
hsa-miR-3143	LIN9
hsa-miR-3143	SLCO2A1
hsa-miR-3143	IFT81
hsa-miR-3143	SPOCK3
hsa-miR-3143	UBE2N
hsa-miR-3143	RNF6
hsa-miR-3143	KIAA1841
hsa-miR-3143	CAND1
hsa-miR-3143	ACVR1C
hsa-miR-3143	NRN1
hsa-miR-3143	GCK
hsa-miR-3143	HECA
hsa-miR-3143	NAIP
hsa-miR-3143	RAP1B
hsa-miR-3143	COL14A1
hsa-miR-3143	ATP2C1
hsa-miR-3143	SLX4IP
hsa-miR-3143	POT1
hsa-miR-3143	UBQLN1
hsa-miR-3143	GDAP2
hsa-miR-3143	PTPN4
hsa-miR-3143	RPAP3
hsa-miR-3143	TMEM237
hsa-miR-3143	AVIL
hsa-miR-3143	TRIM13
hsa-miR-3143	AHCTF1
hsa-miR-3143	STYX
hsa-miR-3143	WDR43
hsa-miR-3143	ONECUT2
hsa-miR-3143	RUFY4
hsa-miR-3143	KCNJ16
hsa-miR-3143	ANKRD26
hsa-miR-3143	SCAI
hsa-miR-3143	STK17B
hsa-miR-3143	ERCC3
hsa-miR-3143	GPR1
hsa-miR-3143	UBR7
hsa-miR-3143	CHL1
hsa-miR-3143	RALGPS1
hsa-miR-3143	RAB30
hsa-miR-3143	CTSS
hsa-miR-3143	HMGN5
hsa-miR-3143	GAPVD1
hsa-miR-3143	PLSCR4
hsa-miR-3143	PLXDC2
hsa-miR-3143	PCF11
hsa-miR-3143	ERBB4
hsa-miR-3143	MROH8
hsa-miR-3143	NT5DC1
hsa-miR-3143	ZNF302
hsa-miR-3143	MND1
hsa-miR-3143	GPHN
hsa-miR-3143	TMEM97
hsa-miR-3143	FBXO33
hsa-miR-3143	TAB2
hsa-miR-3143	GGNBP2
hsa-miR-3143	KAT6A
hsa-miR-3143	CREBZF
hsa-miR-3143	SLC10A7
hsa-miR-3143	NFAT5
hsa-miR-3143	ATP10A
hsa-miR-3143	RNF11
hsa-miR-3143	RBM47
hsa-miR-3143	CACNB4
hsa-miR-3143	YIPF5
hsa-miR-3143	B4GALT6
hsa-miR-3143	SLITRK4
hsa-miR-3143	TNRC6B
hsa-miR-3143	ELOVL4
hsa-miR-3143	ATP6V1B2
hsa-miR-3143	RPRD1A
hsa-miR-3143	GNB1
hsa-miR-3143	GNGT1
hsa-miR-3143	LZTFL1
hsa-miR-3143	RTKN2
hsa-miR-3143	RRP15
hsa-miR-3143	KDM4D
hsa-miR-3143	SPRY3
hsa-miR-3143	MAP1LC3B
hsa-miR-3143	TGOLN2
hsa-miR-3143	C16orf95
hsa-miR-3143	EPS8
hsa-miR-3143	HNF4G
hsa-miR-3143	MRFAP1
hsa-miR-3143	ARHGAP18
hsa-miR-3143	MTMR6
hsa-miR-3143	AMER2
hsa-miR-3143	NSUN6
hsa-miR-3143	ALDH9A1
hsa-miR-3143	IL5
hsa-miR-3143	TRDN
hsa-miR-3143	PYGO1
hsa-miR-3143	PIEZO2
hsa-miR-3143	CLDN12
hsa-miR-3143	ZNF451
hsa-miR-3143	CEBPG
hsa-miR-3143	ZEB1
hsa-miR-3143	ARPP21
hsa-miR-3143	CACNB2
hsa-miR-3143	INSIG2
hsa-miR-3143	TYRP1
hsa-miR-3143	CCDC85A
hsa-miR-3143	ARHGEF33
hsa-miR-3143	RNF180
hsa-miR-3143	DNAJC15
hsa-miR-3143	PNISR
hsa-miR-3143	CER1
hsa-miR-3143	CCDC6
hsa-miR-3143	NR3C1
hsa-miR-3143	LACTB2
hsa-miR-3143	FAM91A1
hsa-miR-3143	ITPR2
hsa-miR-3143	SLC2A2
hsa-miR-3143	TRIB2
hsa-miR-3143	PIAS2
hsa-miR-3143	DCUN1D1
hsa-miR-3143	NPR3
hsa-miR-3143	AMN1
hsa-miR-3143	ABRA
hsa-miR-3143	ARF6
hsa-miR-3143	ETV1
hsa-miR-3143	ZNF519
hsa-miR-3143	RNF103
hsa-miR-3143	EDNRA
hsa-miR-3143	USP33
hsa-miR-3143	GCFC2
hsa-miR-3143	CDH2
hsa-miR-3143	HSPA4L
hsa-miR-3143	BHLHE40
hsa-miR-3143	CCDC141
hsa-miR-3143	ZNF28
hsa-miR-3143	PEX19
hsa-miR-3143	KLHL42
hsa-miR-3143	PDE4D
hsa-miR-3143	ZNF696
hsa-miR-3143	VSTM4
hsa-miR-3143	CXCL2
hsa-miR-3143	AKAP5
hsa-miR-3143	CNKSR2
hsa-miR-3143	AKAP6
hsa-miR-3143	PTP4A1
hsa-miR-3143	ALG10B
hsa-miR-3143	SLC44A5
hsa-miR-3143	GRPEL1
hsa-miR-3143	ZNF493
hsa-miR-3143	MLF1
hsa-miR-3143	TEX12
hsa-miR-3143	TWF1
hsa-miR-3143	IREB2
hsa-miR-3143	DMXL2
hsa-miR-3143	WASL
hsa-miR-3143	KLHL8
hsa-miR-3143	LHX1
hsa-miR-3143	BBS7
hsa-miR-3143	CTNND2
hsa-miR-3143	SNTG1
hsa-miR-3143	DMRTA2
hsa-miR-3143	LMBR1
hsa-miR-3143	TPGS2
hsa-miR-3143	TBL1XR1
hsa-miR-3143	ELOVL2
hsa-miR-3143	ID4
hsa-miR-3143	CREB1
hsa-miR-3143	POU2F2
hsa-miR-3143	GRM5
hsa-miR-3143	ZNF319
hsa-miR-3143	ATP6V0D2
hsa-miR-3143	UBB
hsa-miR-3143	IDE
hsa-miR-3143	SNX16
hsa-miR-3143	FMR1
hsa-miR-3143	NIN
hsa-miR-3143	NAA25
hsa-miR-3143	KMT2E
hsa-miR-3143	FBXL3
hsa-miR-3143	B2M
hsa-miR-3143	GTPBP8
hsa-miR-3143	ZC3H12C
hsa-miR-3143	PCDH9
hsa-miR-3143	DDX3Y
hsa-miR-3143	AGFG1
hsa-miR-3143	C7orf57
hsa-miR-3143	SPTBN1
hsa-miR-3143	GPAM
hsa-miR-3143	GLS
hsa-miR-3143	CLPX
hsa-miR-3143	HIPK1
hsa-miR-3143	RBM39
hsa-miR-3143	IMPAD1
hsa-miR-3143	IRF5
hsa-miR-3143	ZNF660
hsa-miR-3143	SPRED1
hsa-miR-3143	GOLGA8H
hsa-miR-3143	PDS5A
hsa-miR-3143	DIP2B
hsa-miR-3143	OSGEPL1
hsa-miR-3143	ZFP36L1
hsa-miR-3143	RUNDC3B
hsa-miR-3143	LURAP1L
hsa-miR-3143	FCHO2
hsa-miR-3143	UFSP2
hsa-miR-3143	NSUN4
hsa-miR-3143	MARS2
hsa-miR-3143	C5orf30
hsa-miR-3143	HDHD2
hsa-miR-3143	CCL2
hsa-miR-3143	SFR1
hsa-miR-3143	EYS
hsa-miR-3143	NUP50
hsa-miR-3143	KCNN4
hsa-miR-3143	OSER1
hsa-miR-3143	IDI1
hsa-miR-3143	KIAA1522
hsa-miR-3143	CSDE1
hsa-miR-3143	INTS2
hsa-miR-3143	GOLGA8K
hsa-miR-3143	MAP3K2
hsa-miR-3143	PHACTR2
hsa-miR-3143	PALLD
hsa-miR-3143	CREBRF
hsa-miR-3143	C2orf91
hsa-miR-3143	NRG1
hsa-miR-3143	NMT2
hsa-miR-3143	ANKRD52
hsa-miR-3143	CXCL14
hsa-miR-3143	EEA1
hsa-miR-3143	CEP135
hsa-miR-3143	RNF138
hsa-miR-3143	RNF13
hsa-miR-3143	KLHDC1
hsa-miR-3143	LEPROTL1
hsa-miR-3143	PER3
hsa-miR-3143	ITCH
hsa-miR-3143	ZNF234
hsa-miR-3143	DCUN1D4
hsa-miR-3143	SRSF5
hsa-miR-3143	KIF4B
hsa-miR-3143	HTR2C
hsa-miR-3143	ZNF367
hsa-miR-3143	TTC21B
hsa-miR-3143	PCSK6
hsa-miR-3143	ZNF148
hsa-miR-3143	BEST4
hsa-miR-3143	RRS1
hsa-miR-3143	MXI1
hsa-miR-3143	PTP4A2
hsa-miR-3143	PTCD3
hsa-miR-3143	MON1B
hsa-miR-3143	ZNF776
hsa-miR-3143	CEP97
hsa-miR-3143	EIF1
hsa-miR-3143	ASF1A
hsa-miR-3143	STRN
hsa-miR-3143	SPRTN
hsa-miR-3143	RNF222
hsa-miR-3143	CTTNBP2NL
hsa-miR-3143	RBM8A
hsa-miR-3143	RUNX2
hsa-miR-3143	FAR2
hsa-miR-3143	GFAP
hsa-miR-3143	CYCS
hsa-miR-3143	PCSK5
hsa-miR-3143	PTPRN2
hsa-miR-3143	FAM102B
hsa-miR-3143	TMEM181
hsa-miR-3143	PRDM16
hsa-miR-3143	FAXC
hsa-miR-3143	ZNF382
hsa-miR-3143	HELZ
hsa-miR-3143	RABGGTB
hsa-miR-3143	KLRD1
hsa-miR-3143	ELL2
hsa-miR-3143	N4BP2L1
hsa-miR-3143	PLCB1
hsa-miR-3143	GLIPR1L1
hsa-miR-3143	RAI1
hsa-miR-3143	FAM122A
hsa-miR-3143	DERA
hsa-miR-3143	IFIT1
hsa-miR-3143	DLX5
hsa-miR-3143	NCEH1
hsa-miR-3143	GOLGA8B
hsa-miR-3143	CERS6
hsa-miR-3143	GOLGA6A
hsa-miR-3143	ABCG2
hsa-miR-3143	FAM169A
hsa-miR-3143	DHRS9
hsa-miR-3143	PARP14
hsa-miR-3143	HSPA12A
hsa-miR-3143	CCDC50
hsa-miR-3143	SAMD4B
hsa-miR-3143	FAM98B
hsa-miR-3143	SPTY2D1
hsa-miR-3143	TGM3
hsa-miR-3143	RPS6KA3
hsa-miR-3143	ZNF563
hsa-miR-3143	GPX8
hsa-miR-3143	TCP1
hsa-miR-3143	HSPA1B
hsa-miR-3143	PAQR3
hsa-miR-3143	PKDCC
hsa-miR-3143	FOXP2
hsa-miR-3143	PPP2R5C
hsa-miR-3143	SALL3
hsa-miR-3143	FSTL5
hsa-miR-3143	BMP2
hsa-miR-3143	JMY
hsa-miR-3143	TTLL7
hsa-miR-3143	CAT
hsa-miR-3143	UBR3
hsa-miR-3143	ANKLE2
hsa-miR-3143	CREB5
hsa-miR-3143	CDC42SE2
hsa-miR-3143	ZNF670
hsa-miR-3143	CBFA2T3
hsa-miR-3143	CCDC126
hsa-miR-3143	HEY1
hsa-miR-3143	PPM1A
hsa-miR-3143	GMFB
hsa-miR-3143	CCNY
hsa-miR-3143	SETX
hsa-miR-3143	ARL4A
hsa-miR-3143	ASCC3
hsa-miR-3143	AKAP2
hsa-miR-3143	GPATCH8
hsa-miR-3143	MUC15
hsa-miR-3143	SH3RF1
hsa-miR-3143	TMPO
hsa-miR-3143	PANK3
hsa-miR-3143	SIRT1
hsa-miR-3143	MAPRE1
hsa-miR-3143	HRH1
hsa-miR-3143	GXYLT1
hsa-miR-3143	DAPK1
hsa-miR-3143	HOOK1
hsa-miR-3143	TRDMT1
hsa-miR-3143	ZFP62
hsa-miR-3143	RBM41
hsa-miR-3143	LRPPRC
hsa-miR-3143	THSD7A
hsa-miR-3143	ZNF703
hsa-miR-3143	SAMSN1
hsa-miR-3143	CCNT1
hsa-miR-3143	DNAJC3
hsa-miR-3143	DCUN1D5
hsa-miR-3143	GOLGA6L10
hsa-miR-3143	KDM5A
hsa-miR-3143	PACRGL
hsa-miR-3143	RAB21
hsa-miR-3143	UBE3A
hsa-miR-3143	NAA50
hsa-miR-3143	COL5A1
hsa-miR-3143	ZNF711
hsa-miR-3143	LRRC58
hsa-miR-3143	BOLL
hsa-miR-3143	AFAP1
hsa-miR-3143	STK17A
hsa-miR-3143	PRR23C
hsa-miR-3143	FKBP4
hsa-miR-3143	BPTF
hsa-miR-3143	FRYL
hsa-miR-3143	TMEM144
hsa-miR-3143	SLC23A2
hsa-miR-3143	MAPK1
hsa-miR-3143	LRP12
hsa-miR-3143	DLX1
hsa-miR-3143	MAP9
hsa-miR-3143	GOLGA6L9
hsa-miR-3143	GBP7
hsa-miR-3143	LRRC7
hsa-miR-3143	IL13RA1
hsa-miR-3143	MAPK6
hsa-miR-3143	RAB33B
hsa-miR-3143	SEL1L
hsa-miR-3143	PAIP2B
hsa-miR-3143	KCNN3
hsa-miR-3143	CCNB3
hsa-miR-3143	ZNF503
hsa-miR-3143	TAX1BP1
hsa-miR-3143	RAB27A
hsa-miR-3143	PRSS56
hsa-miR-3143	PLAG1
hsa-miR-3143	OSBPL3
hsa-miR-3143	GLRA3
hsa-miR-3143	SLC39A12
hsa-miR-3143	ARHGEF26
hsa-miR-3143	CEP85L
hsa-miR-3143	MCM3AP
hsa-miR-3143	2023-03-01
hsa-miR-3143	VPS37A
hsa-miR-3143	MEIS2
hsa-miR-3143	SBSPON
hsa-miR-3143	UNC5D
hsa-miR-3143	JAM2
hsa-miR-3143	SLC4A4
hsa-miR-3143	PGBD1
hsa-miR-3143	PPP2R2C
hsa-miR-3143	ZNF772
hsa-miR-3143	PHF6
hsa-miR-3143	STON1
hsa-miR-3143	C9orf153
hsa-miR-3143	IMMP2L
hsa-miR-3143	MRPS35
hsa-miR-3143	SLC5A3
hsa-miR-3143	MAP3K1
hsa-miR-3143	PTCH1
hsa-miR-3143	HOXC8
hsa-miR-3143	MAP4K5
hsa-miR-3143	UBE2V2
hsa-miR-3143	ARL14
hsa-miR-3143	ANKRD62
hsa-miR-3143	RAD51B
hsa-miR-3143	NEGR1
hsa-miR-3143	SALL1
hsa-miR-3143	FXR1
hsa-miR-3143	PLAGL1
hsa-miR-3143	GID4
hsa-miR-3143	CCDC151
hsa-miR-3143	F2RL2
hsa-miR-3143	PAFAH1B1
hsa-miR-3143	PURA
hsa-miR-3143	OCLM
hsa-miR-3143	MCTS1
hsa-miR-3143	DKK2
hsa-miR-3143	AP1AR
hsa-miR-3143	SUDS3
hsa-miR-3143	FAM177A1
hsa-miR-3143	COX11
hsa-miR-3143	FZD3
hsa-miR-3143	GJA3
hsa-miR-3143	SPO11
hsa-miR-3143	TMX3
hsa-miR-3143	BTBD3
hsa-miR-3143	RNF169
hsa-miR-3143	PPP1R15B
hsa-miR-3143	SMIM17
hsa-miR-3143	LLGL2
hsa-miR-3143	DCAF4L1
hsa-miR-3143	CHIC1
hsa-miR-3143	FAM160A1
hsa-miR-3143	ING1
hsa-miR-3143	RIPK4
hsa-miR-3143	FBXL4
hsa-miR-3143	ZMYND19
hsa-miR-3143	EXOC5
hsa-miR-3143	YY1
hsa-miR-3143	STAU2
hsa-miR-3143	PKIA
hsa-miR-3143	GYG2
hsa-miR-3143	SUV39H2
hsa-miR-3143	METAP1
hsa-miR-3143	SMAP1
hsa-miR-3143	QKI
hsa-miR-3143	LYSMD3
hsa-miR-3143	PTPRE
hsa-miR-3143	FMN2
hsa-miR-3143	LAMA2
hsa-miR-3143	C5orf24
hsa-miR-3143	DPPA4
hsa-miR-3143	HOXA10
hsa-miR-3143	FAM199X
hsa-miR-3143	TBRG1
hsa-miR-3143	DHX15
hsa-miR-3143	HNRNPF
hsa-miR-3143	C17orf51
hsa-miR-3143	MSI2
hsa-miR-3143	ZNF793
hsa-miR-3143	IQGAP2
hsa-miR-3143	PNPLA8
hsa-miR-3143	ZNF117
hsa-miR-3143	AHR
hsa-miR-3143	C11orf53
hsa-miR-3143	MED13
hsa-miR-3143	ZFP37
hsa-miR-3143	DNAJC10
hsa-miR-3143	GBP1
hsa-miR-3143	C5orf15
hsa-miR-3143	ASB4
hsa-miR-3143	CMTM6
hsa-miR-3143	TRIM23
hsa-miR-3143	RRAGD
hsa-miR-3143	BZW1
hsa-miR-3143	DCLK1
hsa-miR-3143	CLVS2
hsa-miR-3143	MARCKS
hsa-miR-3143	SKA3
hsa-miR-3143	CCDC112
hsa-miR-3143	FZD1
hsa-miR-3143	FBXO45
hsa-miR-3143	PALM2
hsa-miR-3143	ADH7
hsa-miR-3143	GOLGA8A
hsa-miR-3143	PHIP
hsa-miR-3143	TET2
hsa-miR-3143	OAZ2
hsa-miR-3143	FAM114A2
hsa-miR-3143	PGRMC2
hsa-miR-3143	PTPRC
hsa-miR-3143	SSR1
hsa-miR-3143	FAM149B1
hsa-miR-3143	SYCP1
hsa-miR-3143	PHKB
hsa-miR-3143	ZNF106
hsa-miR-3143	TRPM6
hsa-miR-3143	LAMA4
hsa-miR-3143	DOK6
hsa-miR-3143	PAQR5
hsa-miR-3143	MANEA
hsa-miR-3143	MYT1
hsa-miR-3143	SPOP
hsa-miR-3143	CCNC
hsa-miR-3143	SNAP91
hsa-miR-3143	ARHGAP24
hsa-miR-3143	POLR3G
hsa-miR-3143	SFXN1
hsa-miR-3143	OR51E1
hsa-miR-3143	FAM84B
hsa-miR-3143	CCDC88C
hsa-miR-3143	KIF3A
hsa-miR-3143	NPAS3
hsa-miR-3143	VAPA
hsa-miR-3143	SLC16A7
hsa-miR-3143	DNAJB14
hsa-miR-3143	TMED6
hsa-miR-3143	HACE1
hsa-miR-3143	COL19A1
hsa-miR-3143	SP3
hsa-miR-3143	PPTC7
hsa-miR-3143	DPY19L1
hsa-miR-3143	FNDC3A
hsa-miR-3143	TP63
hsa-miR-3143	PUM1
hsa-miR-3143	GATA6
hsa-miR-3143	SNX25
hsa-miR-3143	CCR2
hsa-miR-3143	UCKL1
hsa-miR-3143	ABCC4
hsa-miR-3143	DLK1
hsa-miR-3143	WDR72
hsa-miR-3143	FUT9
hsa-miR-3143	C19orf12
hsa-miR-3143	DYNLRB1
hsa-miR-3143	NRXN1
hsa-miR-3143	NR1D2
hsa-miR-3143	RAB5A
hsa-miR-3143	NF1
hsa-miR-3143	FGL2
hsa-miR-3143	EIF1AY
hsa-miR-3143	MPP4
hsa-miR-3143	XIAP
hsa-miR-3143	BAD
hsa-miR-3143	LILRB4
hsa-miR-3143	FOXA1
hsa-miR-3143	TMEM192
hsa-miR-3143	CYP26B1
hsa-miR-3143	ZNF483
hsa-miR-3143	CDH11
hsa-miR-3143	SCN9A
hsa-miR-3143	PRICKLE2
hsa-miR-3143	PRKACB
hsa-miR-3143	ZBTB24
hsa-miR-3143	DARS
hsa-miR-3143	GNAQ
hsa-miR-3143	CNR1
hsa-miR-3143	PHF14
hsa-miR-3143	STX16
hsa-miR-3143	TSPAN12
hsa-miR-3143	LONRF2
hsa-miR-3143	KLF7
hsa-miR-3143	AEBP2
hsa-miR-3143	SEC63
hsa-miR-3143	GAS7
hsa-miR-3143	SAMM50
hsa-miR-3143	SV2B
hsa-miR-3143	PRSS22
hsa-miR-3143	ATAD1
hsa-miR-3143	TRABD2B
hsa-miR-3143	MAN1A1
hsa-miR-3143	SDAD1
hsa-miR-3143	NPVF
hsa-miR-3143	PRSS57
hsa-miR-3143	RIF1
hsa-miR-3143	SESTD1
hsa-miR-3143	UBE2K
hsa-miR-3143	MFSD2A
hsa-miR-3143	DEPDC4
hsa-miR-3143	ABR
hsa-miR-3143	NSL1
hsa-miR-3143	DGAT2
hsa-miR-3143	MAF
hsa-miR-3143	ZMYM2
hsa-miR-3143	CISD2
hsa-miR-3143	GPR183
hsa-miR-3143	DSTN
hsa-miR-3143	RUNX1
hsa-miR-3143	CPEB4
hsa-miR-3143	SREK1
hsa-miR-3143	SHC4
hsa-miR-3143	IRS2
hsa-miR-3143	UTP6
hsa-miR-3143	HTR2A
hsa-miR-3143	BNC2
hsa-miR-3143	ZNF461
hsa-miR-3143	SORCS2
hsa-miR-3143	ITFG1
hsa-miR-3143	APBB2
hsa-miR-3143	TENM1
hsa-miR-3143	CUL5
hsa-miR-3143	RASSF8
hsa-miR-3143	GADD45A
hsa-miR-3143	TMED7
hsa-miR-3143	TAT
hsa-miR-3143	SATB1
hsa-miR-3143	FOXJ3
hsa-miR-3143	SEMA5A
hsa-miR-3143	LGI2
hsa-miR-3143	BRWD1
hsa-miR-3143	PEX2
hsa-miR-3143	ECHDC1
hsa-miR-3143	UTP23
hsa-miR-3143	DCAF7
hsa-miR-3143	RNF217
hsa-miR-3143	ESYT3
hsa-miR-3143	CSAD
hsa-miR-3143	GSPT1
hsa-miR-3143	ARID5B
hsa-miR-3143	MYEF2
hsa-miR-3143	ADAMTS3
hsa-miR-3143	MAT2B
hsa-miR-3143	SEC62
hsa-miR-3143	GOLGA6L4
hsa-miR-3143	NFYB
hsa-miR-3143	ZNF195
hsa-miR-3143	TMEM59
hsa-miR-3143	HORMAD1
hsa-miR-3143	F5
hsa-miR-3143	PALM2-AKAP2
hsa-miR-3143	TPM3
hsa-miR-3143	NYAP2
hsa-miR-3143	PERP
hsa-miR-3143	GNA14
hsa-miR-3143	PKD2
hsa-miR-3143	NAPEPLD
hsa-miR-3143	PPP5C
hsa-miR-3143	HCN1
hsa-miR-3143	DENND6A
hsa-miR-3143	RHEB
hsa-miR-3143	GPR65
hsa-miR-3143	ZDBF2
hsa-miR-3143	NRP2
hsa-miR-3143	SH3D19
hsa-miR-3143	BRWD3
hsa-miR-3143	ASH1L
hsa-miR-3143	SLC35E2B
hsa-miR-3143	EHD3
hsa-miR-3143	CTHRC1
hsa-miR-3143	RBMS3
hsa-miR-3143	USP45
hsa-miR-3143	SLC30A6
hsa-miR-3143	SCAPER
hsa-miR-3143	AVPR1A
hsa-miR-3143	ACAD10
hsa-miR-3143	MRPL19
hsa-miR-3143	CANX
hsa-miR-3143	GTDC1
hsa-miR-3143	OSGIN2
hsa-miR-3143	SUSD5
hsa-miR-3143	FZD5
hsa-miR-3143	CCDC117
hsa-miR-3143	DIDO1
hsa-miR-3143	DDX6
hsa-miR-3143	ANKRD40
hsa-miR-3143	GFPT1
hsa-miR-3143	STXBP5
hsa-miR-3143	ABCA1
hsa-miR-3143	CEP76
hsa-miR-3143	RB1CC1
hsa-miR-3143	ZCCHC24
hsa-miR-3143	SLC1A3
hsa-miR-3143	RILPL2
hsa-miR-3143	LMAN1
hsa-miR-3143	YTHDC1
hsa-miR-3143	UGT2B15
hsa-miR-3143	TMF1
hsa-miR-3143	SPCS2
hsa-miR-3143	KCNJ11
hsa-miR-3143	PRPF38B
hsa-miR-3143	B4GALT1
hsa-miR-3143	PHF20L1
hsa-miR-3143	RAB11FIP1
hsa-miR-3143	ELK4
hsa-miR-3143	NUMA1
hsa-miR-3143	SLC25A21
hsa-miR-3143	PCMTD1
hsa-miR-3143	PARPBP
hsa-miR-3143	FRMD3
hsa-miR-3143	SLC38A2
hsa-miR-3143	GULP1
hsa-miR-3143	LTN1
hsa-miR-3143	RAPGEF4
hsa-miR-3143	RBM12
hsa-miR-3143	CYFIP2
hsa-miR-3143	CLTC
hsa-miR-3143	SAMD4A
hsa-miR-3143	VANGL1
hsa-miR-3143	ZNRF2
hsa-miR-3143	CAMLG
hsa-miR-3143	SPOPL
hsa-miR-3143	TOP2A
hsa-miR-3143	RAB14
hsa-miR-3143	KRAS
hsa-miR-3143	IMMT
hsa-miR-3143	TMEM65
hsa-miR-3143	HGF
hsa-miR-3143	TLX2
hsa-miR-3143	FAM49A
hsa-miR-3143	CNNM1
hsa-miR-3143	PTAR1
hsa-miR-3143	PDE8B
hsa-miR-3143	HEG1
hsa-miR-3143	AMOTL1
hsa-miR-3143	PSMC2
hsa-miR-3143	M6PR
hsa-miR-3143	ZHX1
hsa-miR-3143	ARSB
hsa-miR-3143	RECK
hsa-miR-3143	CDC20B
hsa-miR-3143	ITGB6
hsa-miR-3143	XPNPEP3
hsa-miR-3143	AP1S3
hsa-miR-3143	ATP6V1A
hsa-miR-3143	UNKL
hsa-miR-3143	ZNHIT6
hsa-miR-3143	ADAM10
hsa-miR-3143	TXLNB
hsa-miR-3143	STC1
hsa-miR-3143	HOXC13
hsa-miR-3143	REL
hsa-miR-3143	P2RY13
hsa-miR-3143	SLC6A14
hsa-miR-3143	ARL5A
hsa-miR-3143	MCMDC2
hsa-miR-3143	YIPF4
hsa-miR-3143	CCT6A
hsa-miR-3143	HEY2
hsa-miR-3143	TRIM2
hsa-miR-3143	FAM126A
hsa-miR-3143	PIKFYVE
hsa-miR-3143	ZNF678
hsa-miR-3143	PDK3
hsa-miR-3143	L3MBTL3
hsa-miR-3143	ZNF514
hsa-miR-3143	MAB21L1
hsa-miR-3143	HLCS
hsa-miR-3143	YWHAQ
hsa-miR-3143	ATL2
hsa-miR-3143	SF3B1
hsa-miR-3143	PRSS16
hsa-miR-3143	USP38
hsa-miR-3143	SAMD5
hsa-miR-3143	TMCC1
hsa-miR-3143	ATF2
hsa-miR-3143	ZNF264
hsa-miR-3143	RUFY2
hsa-miR-3143	SNX2
hsa-miR-3143	PARP11
hsa-miR-3143	SLC16A6
hsa-miR-3143	ZNF136
hsa-miR-3143	CDK19
hsa-miR-3143	PCBP1
hsa-miR-3143	ZFY
hsa-miR-3143	NIPAL1
hsa-miR-3143	ZNF699
hsa-miR-3143	FGF1
hsa-miR-3143	MRPL42
hsa-miR-3143	SLC15A2
hsa-miR-3143	TXNDC5
hsa-miR-3143	DSC2
hsa-miR-3143	SON
hsa-miR-3143	TRPV3
hsa-miR-3143	STXBP3
hsa-miR-3143	CEACAM6
hsa-miR-3143	DGKH
hsa-miR-3143	CERS5
hsa-miR-3143	CIAPIN1
hsa-miR-3143	CSRP3
hsa-miR-3143	USP1
hsa-miR-3143	ZNF445
hsa-miR-3143	AMD1
hsa-miR-3143	PEX7
hsa-miR-3143	BARD1
hsa-miR-3143	TSPYL1
hsa-miR-3143	PGM2L1
hsa-miR-3143	TRIM48
hsa-miR-3143	PXK
hsa-miR-3143	TBX15
hsa-miR-3143	MLLT3
hsa-miR-3143	L3MBTL4
hsa-miR-3143	PRRG1
hsa-miR-3143	UHMK1
hsa-miR-3143	ZNF365
hsa-miR-3143	TMEM38B
hsa-miR-3143	ZNF20
hsa-miR-3143	KCNH7
hsa-miR-3143	BCLAF1
hsa-miR-3143	PEG10
hsa-miR-3143	MITF
hsa-miR-3143	GFRAL
hsa-miR-3143	BID
hsa-miR-3143	PCDH11Y
hsa-miR-3143	SRR
hsa-miR-3143	OSTM1
hsa-miR-3143	CEPT1
hsa-miR-3143	ZMAT3
hsa-miR-3143	CRB1
hsa-miR-3143	TMEM68
hsa-miR-3143	CDCA3
hsa-miR-3143	MYL12B
hsa-miR-3143	TFAP2A
hsa-miR-3143	LUC7L3
hsa-miR-3143	TTC3
hsa-miR-3143	GABRA2
hsa-miR-3143	TRIP12
hsa-miR-3143	KATNAL2
hsa-miR-3143	PCDHB15
hsa-miR-3143	PTEN
hsa-miR-3143	IL17RD
hsa-miR-3143	MFN1
hsa-miR-3143	ZER1
hsa-miR-3143	FBXO28
hsa-miR-3143	USP15
hsa-miR-3143	STRBP
hsa-miR-3143	BCL2L10
hsa-miR-3143	ZNF608
hsa-miR-3143	POMT2
hsa-miR-3143	SP4
hsa-miR-3143	DCAF17
hsa-miR-3143	KDELR3
hsa-miR-3143	CPM
hsa-miR-3143	AKAP11
hsa-miR-3143	CSNK1D
hsa-miR-3143	ZSCAN25
hsa-miR-3143	ZFAND4
hsa-miR-3143	CLDN1
hsa-miR-3143	IFT80
hsa-miR-3143	PPP1R3D
hsa-miR-3143	ZNF577
hsa-miR-3143	RAP1A
hsa-miR-3143	POLD3
hsa-miR-3143	ZBTB4
hsa-miR-3143	RPS6KA6
hsa-miR-3143	KBTBD3
hsa-miR-3143	ACSL4
hsa-miR-3143	AK3
hsa-miR-3143	GOLGA7
hsa-miR-3143	STEAP2
hsa-miR-3143	PPIL4
hsa-miR-3143	DUSP16
hsa-miR-3143	IL6ST
hsa-miR-3143	FCRL1
hsa-miR-3143	EPPIN-WFDC6
hsa-miR-3143	HNRNPR
hsa-miR-3143	ASXL3
hsa-miR-3143	USP8
hsa-miR-3143	KNCN
hsa-miR-3143	PAX9
hsa-miR-3143	MICU3
hsa-miR-3143	PLEKHM1
hsa-miR-3143	IL1A
hsa-miR-3143	ATP2B1
hsa-miR-3143	NUP153
hsa-miR-3143	NLK
hsa-miR-3143	KDM1B
hsa-miR-3143	C2orf68
hsa-miR-3143	SENP6
hsa-miR-3143	CCNG1
hsa-miR-3143	LIMS1
hsa-miR-3143	EIF4E
hsa-miR-3143	IKZF5
hsa-miR-3143	FLT1
hsa-miR-3143	KLF6
hsa-miR-3143	VIP
hsa-miR-3143	FMNL2
hsa-miR-3143	WRNIP1
hsa-miR-3143	UBA6
hsa-miR-3143	PPP3R1
hsa-miR-3143	CMSS1
hsa-miR-3143	RCSD1
hsa-miR-3143	CCP110
hsa-miR-3143	ELAVL4
hsa-miR-3143	CA13
hsa-miR-3143	CROCC
hsa-miR-3143	TEAD1
hsa-miR-3143	SCG3
hsa-miR-3143	C18orf63
hsa-miR-3143	ZWILCH
hsa-miR-3143	RAD50
hsa-miR-3143	HNRNPU
hsa-miR-3143	PSMB2
hsa-miR-3143	IGF2BP3
hsa-miR-3143	DHX36
hsa-miR-3143	PLEKHA5
hsa-miR-3143	SPDYE3
hsa-miR-3143	FER
hsa-miR-3143	IRAK3
hsa-miR-3143	CBLL1
hsa-miR-3143	CEP57
hsa-miR-3143	PPP1CB
hsa-miR-3143	FAM111A
hsa-miR-3143	GLI3
hsa-miR-3143	LTBP1
hsa-miR-3143	WWC3
hsa-miR-3143	GABRG1
hsa-miR-3143	LMO4
hsa-miR-3143	LRRC8C
hsa-miR-3143	FIP1L1
hsa-miR-3143	RSRC1
hsa-miR-3143	PPP2R3A
hsa-miR-3143	CCNT2
hsa-miR-3143	HP1BP3
hsa-miR-3143	ABCB11
hsa-miR-3143	FANCL
hsa-miR-3143	AGR2
hsa-miR-3143	FAM218A
hsa-miR-3143	RBMXL1
hsa-miR-3143	TNFSF15
hsa-miR-3143	LNX2
hsa-miR-3143	SOCS4
hsa-miR-3143	KBTBD6
hsa-miR-3143	PRDM1
hsa-miR-3143	BCL6B
hsa-miR-3143	CTSE
hsa-miR-3143	GPATCH2L
hsa-miR-3143	SLC1A2
hsa-miR-3143	UBL3
hsa-miR-3143	ZBTB41
hsa-miR-3143	ALKBH8
hsa-miR-3143	OR2L13
hsa-miR-3143	FURIN
hsa-miR-3143	NUP43
hsa-miR-3143	ITLN1
hsa-miR-3143	ZNF597
hsa-miR-3143	FAM120A
hsa-miR-3143	THBS1
hsa-miR-3143	GTF3C4
hsa-miR-3143	PDSS1
hsa-miR-3143	ERP44
hsa-miR-3143	ARL5B
hsa-miR-3143	ST6GAL2
hsa-miR-3143	CMPK2
hsa-miR-3143	ERLIN1
hsa-miR-3143	RABGAP1L
hsa-miR-3143	GABRB2
hsa-miR-3143	DDI1
hsa-miR-3143	CACUL1
hsa-miR-3143	TMEM206
hsa-miR-3143	LSM14A
hsa-miR-3143	CC2D2B
hsa-miR-3143	CLEC1A
hsa-miR-3143	IDS
hsa-miR-3143	ATP6V0A2
hsa-miR-3143	DENND4C
hsa-miR-3143	FCGR2B
hsa-miR-3143	SMCHD1
hsa-miR-3143	CALCRL
hsa-miR-3143	TMEM185A
hsa-miR-3143	PPARA
hsa-miR-3143	ZNF257
hsa-miR-3143	ANXA5
hsa-miR-3143	WNT16
hsa-miR-3143	SDHB
hsa-miR-3143	INO80D
hsa-miR-3143	DPY19L4
hsa-miR-3143	MS4A1
hsa-miR-3143	SPIN1
hsa-miR-3143	TAOK1
hsa-miR-3143	KREMEN1
hsa-miR-3143	SPDYE1
hsa-miR-3143	IPMK
hsa-miR-3143	UBE2H
hsa-miR-3143	LCTL
hsa-miR-3143	COL21A1
hsa-miR-3143	PHAX
hsa-miR-3143	ADPRM
hsa-miR-3143	IL2
hsa-miR-3143	FAM221A
hsa-miR-3143	GPR155
hsa-miR-3143	SYCP2
hsa-miR-3143	CBLB
hsa-miR-3143	ERMAP
hsa-miR-3143	KCTD18
hsa-miR-3143	PPHLN1
hsa-miR-3143	MCM9
hsa-miR-3143	RBM3
hsa-miR-3143	ZDHHC21
hsa-miR-3143	MSR1
hsa-miR-3143	IMPG2
hsa-miR-3143	CPSF6
hsa-miR-3143	SS18L1
hsa-miR-3143	CUL3
hsa-miR-3143	ZNF286A
hsa-miR-3143	OLFM3
hsa-miR-3143	CNTD1
hsa-miR-3143	ZNF177
hsa-miR-3143	CCSER2
hsa-miR-3143	CA8
hsa-miR-3143	ZNF180
hsa-miR-3143	ZNF639
hsa-miR-3143	RAB7A
hsa-miR-3143	ZNF704
hsa-miR-3143	ZNF286B
hsa-miR-3143	SLC30A4
hsa-miR-3143	NT5C3A
hsa-miR-3143	SESN3
hsa-miR-3143	EDEM1
hsa-miR-3143	SRRM2
hsa-miR-3143	LRRK2
hsa-miR-3143	C1GALT1
hsa-miR-3143	CBFB
hsa-miR-3143	UBXN7
hsa-miR-3143	UBE2D3
hsa-miR-3143	CBLN2
hsa-miR-3143	PCNP
hsa-miR-3143	UQCRB
hsa-miR-3143	MAP3K7
hsa-miR-3143	SYNPO2
hsa-miR-3143	PDSS2
hsa-miR-3143	ZFP36L2
hsa-miR-3143	HS3ST3A1
hsa-miR-3143	PARD6G
hsa-miR-3143	GDF6
hsa-miR-3143	SPATA18
hsa-miR-3143	RREB1
hsa-miR-3143	KIAA0355
hsa-miR-3143	CHP1
hsa-miR-3143	FCGR2A
hsa-miR-3143	BEND4
hsa-miR-3143	SEC24D
hsa-miR-3143	ING5
hsa-miR-3143	SNAPC3
hsa-miR-3143	HIF1A
hsa-miR-3143	PBX1
hsa-miR-3143	TCF4
hsa-miR-3143	ACVR2B
hsa-miR-3143	ARG2
hsa-miR-3143	TANC1
hsa-miR-3143	PRNP
hsa-miR-3143	ZNF345
hsa-miR-3143	EREG
hsa-miR-3143	FBXO36
hsa-miR-3143	NR6A1
hsa-miR-3143	CDKN1B
hsa-miR-3143	ST8SIA4
hsa-miR-3143	USP6NL
hsa-miR-3143	ARMC8
hsa-miR-3143	TMTC2
hsa-miR-3143	CD55
hsa-miR-3143	RP2
hsa-miR-3143	GRAMD4
hsa-miR-3143	RAB32
hsa-miR-3143	BICC1
hsa-miR-3143	DLG5
hsa-miR-3143	TET1
hsa-miR-3143	TTF2
hsa-miR-3143	SIMC1
hsa-miR-3143	USH2A
hsa-miR-3143	CADPS2
hsa-miR-3143	SYNPR
hsa-miR-3143	XG
hsa-miR-3143	DDAH1
hsa-miR-3143	AKAP17A
hsa-miR-3143	EDIL3
hsa-miR-3143	DYRK4
hsa-miR-3143	ZNF697
hsa-miR-3143	KCNS2
hsa-miR-3143	BEND2
hsa-miR-3143	PLCG2
hsa-miR-3143	ELMOD2
hsa-miR-3143	VEZT
hsa-miR-3143	TMEM209
hsa-miR-3143	APOOL
hsa-miR-3143	SERPINI1
hsa-miR-3143	RSPO3
hsa-miR-3143	NPY1R
hsa-miR-3143	ZZZ3
hsa-miR-3143	TMEM128
hsa-miR-3143	ZNF750
hsa-miR-3143	SYNCRIP
hsa-miR-3143	NCOA2
hsa-miR-3143	BAG4
hsa-miR-3143	TRIM49C
hsa-miR-3143	DDX5
hsa-miR-3143	RNF144B
hsa-miR-3143	AFF1
hsa-miR-3143	FAM135A
hsa-miR-3143	GHITM
hsa-miR-3143	ZNF197
hsa-miR-3143	TKTL1
hsa-miR-3143	UNK
hsa-miR-3143	MMP8
hsa-miR-3143	FAM200B
hsa-miR-3143	SLC5A1
hsa-miR-3143	SAP30
hsa-miR-3143	LRBA
hsa-miR-3143	GFRA1
hsa-miR-3143	TRIM49
hsa-miR-3143	KBTBD11
hsa-miR-3143	PREP
hsa-miR-3143	GNPNAT1
hsa-miR-3143	AHCYL1
hsa-miR-3143	TBL1X
hsa-miR-3143	NETO1
hsa-miR-3143	KIN
hsa-miR-3143	ORC6
hsa-miR-3143	ESYT2
hsa-miR-3143	GOLPH3
hsa-miR-193a	PLEKHG4B
hsa-miR-193a	KLK4
hsa-miR-193a	HSPB6
hsa-miR-193a	CREB3L3
hsa-miR-193a	BLID
hsa-miR-193a	DMRT2
hsa-miR-193a	CTRL
hsa-miR-193a	PEX11A
hsa-miR-193a	SYNPO2L
hsa-miR-193a	PCDHA12
hsa-miR-193a	PCDHA5
hsa-miR-193a	PCDHA7
hsa-miR-193a	PCDHA6
hsa-miR-193a	PCDHA3
hsa-miR-193a	CA7
hsa-miR-193a	PCDHA4
hsa-miR-193a	PCDHA11
hsa-miR-193a	PCDHA10
hsa-miR-193a	PCDHA1
hsa-miR-193a	PCDHA13
hsa-miR-193a	PCDHA9
hsa-miR-193a	PCDHA2
hsa-miR-193a	PCDHAC1
hsa-miR-193a	PCDHAC2
hsa-miR-193a	KDELR3
hsa-miR-193a	KLK12
hsa-miR-193a	NSFL1C
hsa-miR-193a	SPRED3
hsa-miR-193a	C22orf46
hsa-miR-193a	THUMPD1
hsa-miR-193a	GANAB
hsa-miR-193a	KIF18A
hsa-miR-193a	CYTH3
hsa-miR-193a	NT5DC1
hsa-miR-193a	NANOS3
hsa-miR-193a	CD27
hsa-miR-193a	CXorf67
hsa-miR-193a	NLN
hsa-miR-193a	KSR2
hsa-miR-193a	PITPNA
hsa-miR-193a	TRAT1
hsa-miR-193a	PSG8
hsa-miR-193a	DSCAML1
hsa-miR-193a	CEBPG
hsa-miR-193a	UBE2D2
hsa-miR-193a	VEGFB
hsa-miR-193a	FAM218A
hsa-miR-193a	ZFPL1
hsa-miR-193a	WARS
hsa-miR-193a	SLC30A5
hsa-miR-193a	LYSMD3
hsa-miR-193a	GIPC3
hsa-miR-193a	ACVR1
hsa-miR-193a	C15orf32
hsa-miR-193a	USO1
hsa-miR-193a	SIGMAR1
hsa-miR-193a	CEP57
hsa-miR-193a	OGFRL1
hsa-miR-193a	HKR1
hsa-miR-193a	BIN3
hsa-miR-193a	SLC10A6
hsa-miR-193a	IL17RD
hsa-miR-193a	FLI1
hsa-miR-193a	GPR20
hsa-miR-193a	ST3GAL4
hsa-miR-193a	TWISTNB
hsa-miR-193a	SLC39A5
hsa-miR-193a	TAF7L
hsa-miR-193a	DCAF7
hsa-miR-193a	HHAT
hsa-miR-193a	AP2M1
hsa-miR-193a	AFF4
hsa-miR-193a	SCIMP
hsa-miR-193a	FAM84A
hsa-miR-193a	ALOX5
hsa-miR-193a	SRSF2
hsa-miR-193a	FHDC1
hsa-miR-193a	SIRT7
hsa-miR-193a	STARD7
hsa-miR-193a	CBX7
hsa-miR-193a	LPP
hsa-miR-193a	LYRM2
hsa-miR-193a	ZNF510
hsa-miR-193a	C12orf74
hsa-miR-193a	SLC15A1
hsa-miR-193a	SLC16A6
hsa-miR-193a	TANGO2
hsa-miR-193a	RTN4IP1
hsa-miR-193a	VN1R1
hsa-miR-193a	ERBB4
hsa-miR-193a	DOK6
hsa-miR-193a	ST6GALNAC5
hsa-miR-193a	PTPN9
hsa-miR-193a	TRIM62
hsa-miR-193a	HOXD13
[truncated: 169 more rows]
